# Supplementary material for: Genome-Scale CRISPR Screening Reveals Host Factors Required for Ribosome Formation and Viral Replication
Source: mBio. 2023 Feb 21;14(2):e00127-23. doi: 10.1128/mbio.00127-23 (PMC10128003; doi:10.1128/mbio.00127-23)
Supplement: TABLE S1 [file mbio.00127-23-s0001.xlsx]

## Sheet: Sheet1
Table S1. MAGeCK analysis of CRISPR screen
id	num	neg|score	neg|p-value	neg|fdr	neg|rank	neg|goodsgrna	neg|lfc	pos|score	pos|p-value	pos|fdr	pos|rank	pos|goodsgrna	pos|lfc
ZNF26	4	2.2602e-05	7.9497e-05	0.466584	1	2	-0.88225	0.43765	0.48359	0.999976	9049	1	-0.88225
CLDN8	4	2.395e-05	8.442e-05	0.466584	2	4	-2.1061	0.99998	0.99998	0.999976	20114	0	-2.1061
DR1	4	2.4021e-05	8.4912e-05	0.466584	3	4	-1.4004	0.99998	0.99998	0.999976	20113	0	-1.4004
SULT2B1	4	2.5826e-05	9.2788e-05	0.466584	4	1	0.12707	0.64918	0.65004	0.999976	12487	1	0.12707
PTEN	4	5.1722e-05	0.00017548	0.528465	5	4	-1.0578	0.99601	0.99604	0.999976	20001	0	-1.0578
RWDD4	4	6.0559e-05	0.00020847	0.528465	6	4	-3.3059	0.99994	0.99994	0.999976	20112	0	-3.3059
PROL1	4	6.2013e-05	0.00021191	0.528465	7	2	-0.73521	0.7313	0.73131	0.999976	14182	0	-0.73521
OR52N4	4	7.1938e-05	0.00024391	0.528465	8	3	-1.5364	0.97748	0.97746	0.999976	19557	0	-1.5364
CLPTM1	4	7.7476e-05	0.00026901	0.528465	9	3	-0.60483	0.95063	0.9505	0.999976	18937	0	-0.60483
Non-TargetingControl_484	1	8.3935e-05	0.00028919	0.528465	10	1	-1.5694	0.99992	0.99992	0.999976	20111	0	-1.5694
MEI4	4	9.0475e-05	0.00031085	0.528465	11	2	-1.7633	0.56928	0.5804	0.999976	11078	1	-1.7633
NT5C3A	4	9.1862e-05	0.00031528	0.528465	12	4	-1.3418	0.99991	0.99991	0.999976	20110	0	-1.3418
UCKL1	4	0.00011586	0.00041373	0.630288	13	4	-0.79131	0.99988	0.99989	0.999976	20109	0	-0.79131
SPATA19	4	0.00012912	0.0004664	0.630288	14	1	0.25708	0.20433	0.30754	0.999976	5624	2	0.25708
DACH2	4	0.00013365	0.00048068	0.630288	15	4	-0.77249	0.99987	0.99988	0.999976	20108	0	-0.77249
CCNG2	4	0.00015661	0.00058011	0.630288	16	4	-1.2679	0.99772	0.99778	0.999976	20047	0	-1.2679
TLR10	4	0.00015937	0.00058799	0.630288	17	3	-0.96912	0.096335	0.17199	0.999976	3144	1	-0.96912
REC8	4	0.00016504	0.00061112	0.630288	18	4	-1.6471	0.99983	0.99985	0.999976	20107	0	-1.6471
KPNA3	4	0.00016985	0.00062983	0.630288	19	3	-1.337	0.31731	0.40756	0.999976	7591	1	-1.337
FAM161B	4	0.00017463	0.00064607	0.630288	20	4	-1.5963	0.99918	0.99921	0.999976	20083	0	-1.5963
SHC3	4	0.00018077	0.00066871	0.630288	21	2	-0.4282	0.6701	0.67011	0.999976	12899	1	-0.4282
Non-TargetingControl_780	1	0.00018724	0.00068939	0.630288	22	1	-2.2904	0.99981	0.99983	0.999976	20106	0	-2.2904
SEPT7	4	0.0002202	0.00080457	0.645702	23	4	-1.1717	0.99978	0.99979	0.999976	20105	0	-1.1717
LRRC39	4	0.00022433	0.00082229	0.645702	24	4	-1.0631	0.99978	0.99979	0.999976	20104	0	-1.0631
NME4	4	0.00023241	0.00085232	0.645702	25	2	-0.090711	0.40904	0.4647	0.999976	8693	1	-0.090711
FAM209A	4	0.00023704	0.00086561	0.645702	26	3	-0.87189	0.27627	0.38389	0.999976	7119	1	-0.87189
PCDHGC4	4	0.00027234	0.0010074	0.645702	27	3	-1.5373	0.95568	0.95557	0.999976	19046	0	-1.5373
MDM2	4	0.00027275	0.0010089	0.645702	28	3	-1.0237	0.97605	0.97608	0.999976	19522	0	-1.0237
LTA	4	0.00027599	0.0010212	0.645702	29	4	-1.1496	0.99972	0.99974	0.999976	20103	0	-1.1496
HFE	4	0.00028406	0.0010502	0.645702	30	2	-0.32006	0.4239	0.4745	0.999976	8884	1	-0.32006
VWDE	4	0.00028825	0.001061	0.645702	31	4	-0.7122	0.99971	0.99973	0.999976	20102	0	-0.7122
HIST1H2BO	4	0.000296	0.0010886	0.645702	32	3	-0.62646	0.66444	0.66458	0.999976	12768	1	-0.62646
ZNF765	4	0.00029949	0.0011024	0.645702	33	3	-0.92287	0.96042	0.96041	0.999976	19163	0	-0.92287
BET1L	4	0.00031434	0.0011516	0.645702	34	4	-1.0423	0.99969	0.99971	0.999976	20101	0	-1.0423
FAM81A	4	0.00032709	0.0011944	0.645702	35	4	-2.0147	0.99967	0.99969	0.999976	20100	0	-2.0147
DNAJC5G	4	0.0003278	0.0011974	0.645702	36	3	-0.68195	0.99191	0.99189	0.999976	19898	0	-0.68195
ARID2	4	0.00033764	0.0012299	0.645702	37	4	-1.3963	0.99966	0.99968	0.999976	20099	0	-1.3963
EDEM3	4	0.00034416	0.0012555	0.645702	38	3	-0.94431	0.56683	0.57834	0.999976	11032	1	-0.94431
STRBP	4	0.00036778	0.0013323	0.645702	39	3	-1.4375	0.96167	0.96165	0.999976	19192	0	-1.4375
ZNF639	4	0.00037139	0.0013436	0.645702	40	2	-0.5996	0.63894	0.64053	0.999976	12294	1	-0.5996
MAML2	4	0.0003726	0.001347	0.645702	41	3	-0.76591	0.097627	0.17365	0.999976	3174	1	-0.76591
ROBO1	4	0.00038569	0.0013953	0.645702	42	4	-0.61724	0.99961	0.99963	0.999976	20098	0	-0.61724
LRFN1	4	0.00038734	0.0013987	0.645702	43	2	-0.31507	0.24375	0.35642	0.999976	6587	2	-0.31507
FAM19A1	4	0.00039184	0.0014125	0.645702	44	3	-0.84049	0.30024	0.39764	0.999976	7381	1	-0.84049
TAAR6	4	0.0004208	0.0015208	0.668209	45	3	-1.6953	0.97921	0.97928	0.999976	19594	0	-1.6953
TLR4	4	0.00042461	0.0015282	0.668209	46	4	-1.4205	0.99958	0.9996	0.999976	20097	0	-1.4205
FBN2	4	0.00043897	0.0015818	0.676954	47	1	0.066287	0.42414	0.47464	0.999976	8889	1	0.066287
EMC9	4	0.00045697	0.0016463	0.687579	48	4	-0.97758	0.99954	0.99957	0.999976	20096	0	-0.97758
C12orf50	4	0.0004847	0.0017541	0.687579	49	4	-0.61892	0.99952	0.99954	0.999976	20095	0	-0.61892
PATE2	4	0.00049061	0.0017772	0.687579	50	3	-0.48714	0.95163	0.95153	0.999976	18960	0	-0.48714
BCKDHA	4	0.00049302	0.0017846	0.687579	51	4	-0.97757	0.99951	0.99953	0.999976	20094	0	-0.97757
ELOVL2	4	0.00049593	0.0017945	0.687579	52	4	-0.76758	0.9995	0.99953	0.999976	20093	0	-0.76758
ZBTB49	4	0.00051069	0.0018491	0.687579	53	3	-2.3483	0.86003	0.86015	0.999976	16918	0	-2.3483
TSC1	4	0.00051578	0.0018649	0.687579	54	3	-1.6895	0.97159	0.97158	0.999976	19417	0	-1.6895
KRTAP13-3	4	0.00052005	0.0018801	0.687579	55	2	-0.60742	0.95706	0.95697	0.999976	19080	0	-0.60742
PRPS1L1	4	0.00053873	0.0019397	0.689682	56	2	-0.58639	0.6236	0.62657	0.999976	12000	1	-0.58639
HIGD1B	4	0.00054224	0.0019545	0.689682	57	2	-0.5873	0.80987	0.80999	0.999976	15847	0	-0.5873
KCNE2	4	0.00057148	0.0020588	0.69608	58	3	-1.0313	0.016605	0.042391	0.837158	1018	1	-1.0313
CHADL	4	0.00059387	0.0021292	0.69608	59	2	-1.7178	0.71042	0.71042	0.999976	13753	0	-1.7178
ARSE	4	0.0005971	0.0021435	0.69608	60	4	-0.95803	0.9994	0.99943	0.999976	20092	0	-0.95803
DMP1	4	0.00062147	0.0022247	0.69608	61	3	-1.3708	0.7229	0.72293	0.999976	14003	0	-1.3708
NEUROD4	4	0.00062643	0.0022434	0.69608	62	4	-0.90754	0.99937	0.9994	0.999976	20091	0	-0.90754
CHL1	4	0.00063727	0.0022808	0.69608	63	3	-2.9294	0.71015	0.71015	0.999976	13747	0	-2.9294
USP30	4	0.00064358	0.0023069	0.69608	64	4	-0.9976	0.99936	0.99939	0.999976	20090	0	-0.9976
GLT1D1	4	0.0006455	0.0023103	0.69608	65	2	-0.54809	0.95508	0.95495	0.999976	19037	0	-0.54809
WDR66	4	0.00065424	0.0023414	0.69608	66	3	-1.0078	0.81575	0.81593	0.999976	15980	0	-1.0078
ADAM7	4	0.00066086	0.0023625	0.69608	67	3	-0.83112	0.63875	0.64035	0.999976	12289	1	-0.83112
Non-TargetingControl_263	1	0.00066502	0.0023763	0.69608	68	1	-1.7366	0.99933	0.99936	0.999976	20089	0	-1.7366
CACNA2D4	4	0.00068765	0.0024536	0.69608	69	3	-1.054	0.9826	0.98271	0.999976	19669	0	-1.054
ZCCHC17	4	0.00069008	0.002462	0.69608	70	4	-1.0174	0.99931	0.99934	0.999976	20088	0	-1.0174
PNMA1	4	0.00069712	0.0024856	0.69608	71	3	-0.39423	0.35022	0.42747	0.999976	7978	1	-0.39423
BCAS4	4	0.00071256	0.0025323	0.69608	72	4	-0.89468	0.99929	0.99932	0.999976	20087	0	-0.89468
PLXNB2	4	0.00071481	0.0025437	0.69608	73	3	-0.86195	0.36984	0.43959	0.999976	8207	1	-0.86195
ANKMY2	4	0.00071957	0.0025609	0.69608	74	4	-1.3844	0.99928	0.99931	0.999976	20086	0	-1.3844
KLF5	4	0.0007507	0.002683	0.715281	75	4	-1.1064	0.99925	0.99928	0.999976	20085	0	-1.1064
ITCH	4	0.00075728	0.0027027	0.715281	76	4	-0.73375	0.99924	0.99927	0.999976	20084	0	-0.73375
PARK7	4	0.00080037	0.002839	0.74161	77	3	-0.46705	0.19548	0.29664	0.999976	5414	1	-0.46705
SCG3	4	0.00081469	0.0028828	0.743399	78	3	-0.88741	0.54448	0.56067	0.999976	10643	1	-0.88741
RLIM	4	0.00085199	0.0030241	0.760705	79	2	-0.12651	0.81223	0.81236	0.999976	15894	0	-0.12651
OR1L8	4	0.00085243	0.0030256	0.760705	80	2	-0.4741	0.94927	0.94912	0.999976	18903	0	-0.4741
ADCY2	4	0.00090361	0.0032112	0.78489	81	2	-0.43456	0.50256	0.52917	0.999976	9991	1	-0.43456
PTPRU	4	0.00090439	0.0032136	0.78489	82	4	-1.0556	0.9991	0.99914	0.999976	20082	0	-1.0556
SPATA31A1	4	0.00091635	0.003254	0.78489	83	3	-1.8533	0.97155	0.97156	0.999976	19415	0	-1.8533
SOX1	4	0.00093995	0.0033258	0.78489	84	3	-2.335	0.98881	0.98885	0.999976	19816	0	-2.335
SP6	4	0.00095522	0.003382	0.78489	85	2	-0.49647	0.58935	0.59695	0.999976	11390	1	-0.49647
FAM103A1	4	0.00095611	0.0033844	0.78489	86	4	-1.7871	0.99904	0.9991	0.999976	20081	0	-1.7871
Non-TargetingControl_655	1	0.0010008	0.0035513	0.78489	87	1	-2.0655	0.999	0.99905	0.999976	20080	0	-2.0655
RBM22	4	0.0010068	0.0035734	0.78489	88	1	0.59852	0.037574	0.087599	0.999976	1732	2	0.59852
SRGAP3	4	0.0010197	0.0036153	0.78489	89	3	-1.7438	0.9143	0.91412	0.999976	18118	0	-1.7438
OR5I1	4	0.0010308	0.0036512	0.78489	90	3	-1.314	0.98252	0.98263	0.999976	19668	0	-1.314
RAB8A	4	0.0010339	0.0036611	0.78489	91	3	-0.79544	0.97866	0.9787	0.999976	19580	0	-0.79544
ATXN7L3B	4	0.0010437	0.0036945	0.78489	92	2	-0.92239	0.9285	0.92837	0.999976	18452	0	-0.92239
AKAP4	4	0.0010459	0.0037049	0.78489	93	4	-1.2206	0.99895	0.99902	0.999976	20079	0	-1.2206
PCDHA11	4	0.0010585	0.0037507	0.78489	94	1	-0.27637	0.98479	0.98485	0.999976	19722	0	-0.27637
SETX	4	0.001092	0.0038717	0.78489	95	4	-1.8534	0.99891	0.99897	0.999976	20078	0	-1.8534
CNIH3	4	0.0010965	0.003888	0.78489	96	3	-0.83582	0.65368	0.65422	0.999976	12574	1	-0.83582
ABCD1	4	0.0010982	0.0038934	0.78489	97	4	-0.57656	0.9989	0.99896	0.999976	20077	0	-0.57656
SLC16A3	4	0.0011085	0.0039264	0.78489	98	4	-0.74516	0.99419	0.99416	0.999976	19958	0	-0.74516
CCRN4L	4	0.0011101	0.0039303	0.78489	99	3	-0.85297	0.5962	0.60278	0.999976	11521	1	-0.85297
APOH	4	0.0011192	0.0039525	0.78489	100	4	-1.9384	0.99888	0.99894	0.999976	20076	0	-1.9384
SFT2D3	4	0.001129	0.0039894	0.78489	101	3	-1.799	0.94229	0.94215	0.999976	18765	0	-1.799
GPR155	4	0.0011485	0.0040617	0.78489	102	2	-1.4619	0.94732	0.94718	0.999976	18867	0	-1.4619
IDO2	4	0.0011617	0.0041026	0.78489	103	3	-2.2384	0.79312	0.79316	0.999976	15503	0	-2.2384
PRL	4	0.0011641	0.0041115	0.78489	104	4	-1.0282	0.99884	0.99889	0.999976	20075	0	-1.0282
LPGAT1	4	0.0011904	0.0042079	0.78489	105	4	-1.1187	0.99881	0.99886	0.999976	20074	0	-1.1187
PF4V1	4	0.0011986	0.0042414	0.78489	106	4	-1.4821	0.99753	0.9976	0.999976	20042	0	-1.4821
CPNE8	4	0.001206	0.0042655	0.78489	107	3	-1.8064	0.72512	0.72514	0.999976	14052	0	-1.8064
PRICKLE3	4	0.0012133	0.0042965	0.78489	108	1	0.16326	0.14124	0.22877	0.999976	4165	1	0.16326
COMMD9	4	0.0012249	0.0043517	0.78489	109	4	-1.7187	0.99565	0.99565	0.999976	19995	0	-1.7187
ZAP70	4	0.0012256	0.0043527	0.78489	110	3	-1.2498	0.91846	0.91825	0.999976	18238	0	-1.2498
TRH	4	0.0012364	0.0043906	0.78489	111	4	-0.44638	0.99876	0.99881	0.999976	20073	0	-0.44638
KRTAP7-1	4	0.0012446	0.0044171	0.78489	112	4	-0.56555	0.99876	0.99881	0.999976	20072	0	-0.56555
MEIOB	4	0.0012528	0.0044427	0.78489	113	4	-0.54814	0.99875	0.9988	0.999976	20071	0	-0.54814
CLCA1	4	0.0012649	0.0044821	0.78489	114	1	-0.048451	0.56614	0.57778	0.999976	11020	1	-0.048451
TPD52L1	4	0.0012671	0.0044875	0.78489	115	2	-0.63269	0.97807	0.97807	0.999976	19569	0	-0.63269
PLB1	4	0.0013165	0.0046598	0.801853	116	2	-0.31917	0.35744	0.43182	0.999976	8057	1	-0.31917
KRTAP10-10	4	0.0013184	0.0046643	0.801853	117	2	-0.47754	0.57938	0.58867	0.999976	11228	1	-0.47754
DCDC5	4	0.0013414	0.0047391	0.804312	118	4	-0.49896	0.99866	0.99871	0.999976	20070	0	-0.49896
ZNF615	4	0.0013569	0.0047967	0.804312	119	2	-2.4533	0.94521	0.94502	0.999976	18823	0	-2.4533
ANKRD36	4	0.0013681	0.0048326	0.804312	120	1	0.22092	0.66578	0.66588	0.999976	12799	1	0.22092
KCNT2	4	0.0013699	0.0048385	0.804312	121	4	-2.2521	0.99863	0.99868	0.999976	20069	0	-2.2521
SFRP4	4	0.0013973	0.0049212	0.806689	122	3	-1.691	0.69297	0.69284	0.999976	13374	0	-1.691
SH3GL3	4	0.0014029	0.004933	0.806689	123	4	-0.9985	0.9986	0.99865	0.999976	20068	0	-0.9985
TSC2	4	0.0014521	0.0050945	0.826373	124	2	-0.45286	0.64644	0.64749	0.999976	12437	1	-0.45286
CYP2A7	4	0.0014713	0.0051531	0.829188	125	3	-0.42884	0.32688	0.41327	0.999976	7698	1	-0.42884
MBOAT4	4	0.0014981	0.0052382	0.831108	126	3	-0.70113	0.57224	0.58286	0.999976	11121	1	-0.70113
AHCYL2	4	0.0015175	0.0053032	0.831108	127	4	-0.49117	0.99848	0.99854	0.999976	20067	0	-0.49117
FCGR2B	4	0.0015229	0.0053184	0.831108	128	2	-0.2575	0.79511	0.79516	0.999976	15535	0	-0.2575
LRRN1	4	0.0015278	0.0053303	0.831108	129	4	-1.0415	0.99847	0.99853	0.999976	20066	0	-1.0415
TNKS2	4	0.00156	0.0054322	0.838439	130	4	-0.84509	0.99844	0.9985	0.999976	20065	0	-0.84509
SUMO2	4	0.001607	0.0056128	0.838439	131	2	-0.62388	0.73836	0.73838	0.999976	14324	0	-0.62388
NTN4	4	0.001612	0.005631	0.838439	132	2	-0.55862	0.40082	0.45938	0.999976	8588	1	-0.55862
NMU	4	0.0016261	0.0056822	0.838439	133	2	-0.24423	0.89693	0.89685	0.999976	17744	0	-0.24423
ITGB6	4	0.0016419	0.0057423	0.838439	134	3	-2.3358	0.98265	0.98277	0.999976	19673	0	-2.3358
FAM101A	4	0.0016699	0.005826	0.838439	135	3	-2.5509	0.37541	0.44309	0.999976	8279	1	-2.5509
ARMC9	4	0.0016776	0.005854	0.838439	136	3	-0.57632	0.921	0.92082	0.999976	18298	0	-0.57632
OR2C1	4	0.0017099	0.0059628	0.838439	137	4	-0.63752	0.99829	0.99836	0.999976	20064	0	-0.63752
DEFB126	4	0.0017116	0.0059677	0.838439	138	4	-0.95698	0.99829	0.99836	0.999976	20063	0	-0.95698
ZNF177	4	0.0017194	0.0059958	0.838439	139	4	-0.48991	0.99828	0.99835	0.999976	20062	0	-0.48991
RPH3AL	4	0.0017292	0.0060337	0.838439	140	1	-0.016006	0.39336	0.45452	0.999976	8502	1	-0.016006
BEND6	4	0.0017308	0.0060386	0.838439	141	4	-0.59634	0.99827	0.99834	0.999976	20061	0	-0.59634
ARHGAP9	4	0.0017361	0.0060519	0.838439	142	4	-1.2178	0.99826	0.99833	0.999976	20060	0	-1.2178
CSMD2	4	0.0017405	0.0060632	0.838439	143	4	-0.72439	0.99826	0.99833	0.999976	20059	0	-0.72439
LOC100130705	4	0.0017657	0.0061449	0.838439	144	4	-0.51132	0.99823	0.9983	0.999976	20058	0	-0.51132
ZBTB34	4	0.001767	0.0061508	0.838439	145	3	-0.64959	0.97644	0.97645	0.999976	19535	0	-0.64959
ZNF117	4	0.0017808	0.0061981	0.838439	146	2	-0.42725	0.45456	0.49509	0.999976	9279	1	-0.42725
FERMT1	4	0.0018009	0.0062547	0.838439	147	3	-0.75618	0.65113	0.65184	0.999976	12526	1	-0.75618
PLEKHH2	4	0.0018196	0.0063202	0.838439	148	3	-0.93005	0.98294	0.98306	0.999976	19680	0	-0.93005
BAHCC1	4	0.0018298	0.0063522	0.838439	149	3	-1.6649	0.9765	0.9765	0.999976	19539	0	-1.6649
SAMD13	4	0.0018324	0.0063605	0.838439	150	1	-0.054553	0.76276	0.76273	0.999976	14850	0	-0.054553
ADAM22	4	0.001875	0.0064988	0.838439	151	3	-0.87968	0.33555	0.41852	0.999976	7802	1	-0.87968
IL6ST	4	0.00188	0.0065166	0.838439	152	3	-0.83482	0.90322	0.90313	0.999976	17889	0	-0.83482
HIST1H1D	4	0.001884	0.0065299	0.838439	153	3	-0.76243	0.94501	0.94484	0.999976	18820	0	-0.76243
EML6	4	0.0018965	0.006585	0.838439	154	2	-1.6455	0.97517	0.97521	0.999976	19506	0	-1.6455
ATP6V1G3	4	0.0019071	0.0066204	0.838439	155	3	-0.70926	0.3426	0.42279	0.999976	7885	1	-0.70926
APOBEC3F	4	0.0019214	0.0066657	0.838439	156	4	-0.68562	0.99808	0.99815	0.999976	20057	0	-0.68562
ZNF684	4	0.0019356	0.006713	0.838439	157	1	-0.19209	0.90255	0.90247	0.999976	17874	0	-0.19209
NAGPA	4	0.0019528	0.0067617	0.838439	158	3	-0.63965	0.032222	0.076395	0.994041	1545	1	-0.63965
APPL1	4	0.0019534	0.0067642	0.838439	159	2	-0.43978	0.16251	0.25548	0.999976	4643	1	-0.43978
SERPINA6	4	0.0019601	0.0067893	0.838439	160	4	-0.93219	0.99804	0.99811	0.999976	20056	0	-0.93219
CRY2	4	0.0019796	0.0068572	0.838439	161	3	-1.9336	0.37371	0.44201	0.999976	8259	1	-1.9336
IL2RB	4	0.0019843	0.0068808	0.838439	162	3	-0.76839	0.20308	0.30598	0.999976	5593	1	-0.76839
C1orf101	4	0.0019871	0.0068907	0.838439	163	1	0.24592	0.18626	0.28514	0.999976	5179	2	0.24592
KCNAB3	4	0.001995	0.0069217	0.838439	164	4	-0.64734	0.99801	0.99807	0.999976	20055	0	-0.64734
FSD2	4	0.0020004	0.0069399	0.838439	165	4	-1.0063	0.998	0.99807	0.999976	20054	0	-1.0063
SLC9A1	4	0.0020246	0.0070354	0.838439	166	3	-1.066	0.72598	0.726	0.999976	14067	0	-1.066
ZCCHC5	4	0.0020249	0.0070369	0.838439	167	3	-1.276	0.9142	0.91402	0.999976	18113	0	-1.276
SEC22A	4	0.0020269	0.0070438	0.838439	168	4	-0.98654	0.99797	0.99804	0.999976	20053	0	-0.98654
ERI2	4	0.0020377	0.0070861	0.838439	169	4	-1.2964	0.99796	0.99803	0.999976	20052	0	-1.2964
DOCK2	4	0.0020387	0.0070876	0.838439	170	2	-1.1152	0.042375	0.097626	0.999976	1894	2	-1.1152
ARHGEF6	4	0.0020797	0.0072185	0.838439	171	3	-1.1973	0.68621	0.68609	0.999976	13237	0	-1.1973
ANXA7	4	0.0020836	0.0072288	0.838439	172	3	-1.2314	0.97286	0.97289	0.999976	19451	0	-1.2314
CSNK2A1	4	0.0020903	0.00725	0.838439	173	1	-0.11934	0.39902	0.45823	0.999976	8566	1	-0.11934
NPIPA7	4	0.0021171	0.0073475	0.838439	174	4	-2.2581	0.99788	0.99795	0.999976	20051	0	-2.2581
FAM83C	4	0.002129	0.0073893	0.838439	175	3	-1.3681	0.70846	0.7084	0.999976	13719	0	-1.3681
LRAT	4	0.0021356	0.007411	0.838439	176	4	-0.87857	0.99786	0.99793	0.999976	20050	0	-0.87857
NREP	4	0.0021418	0.0074326	0.838439	177	2	-0.35862	0.78826	0.78828	0.999976	15395	0	-0.35862
CKAP2	4	0.0021701	0.007535	0.838439	178	4	-0.68584	0.99783	0.99789	0.999976	20049	0	-0.68584
LILRA1	4	0.0021806	0.0075769	0.838439	179	4	-0.39756	0.99782	0.99788	0.999976	20048	0	-0.39756
FAM114A1	4	0.0021831	0.0075838	0.838439	180	3	-0.73148	0.41085	0.46587	0.999976	8711	1	-0.73148
SERPINA11	4	0.0021862	0.0075936	0.838439	181	2	-1.7459	0.96953	0.96952	0.999976	19368	0	-1.7459
CNBD2	4	0.0021934	0.0076236	0.838439	182	3	-0.88044	0.6854	0.6853	0.999976	13222	0	-0.88044
DHRS9	4	0.002245	0.0078067	0.838439	183	2	-0.39446	0.85948	0.85959	0.999976	16903	0	-0.39446
PCDHB13	4	0.0022617	0.0078609	0.838439	184	2	-1.3707	0.79131	0.79135	0.999976	15457	0	-1.3707
CATSPER4	4	0.0022646	0.0078678	0.838439	185	3	-1.7115	0.79663	0.79666	0.999976	15573	0	-1.7115
SPON2	4	0.0022703	0.0078821	0.838439	186	3	-0.84093	0.87045	0.87045	0.999976	17138	0	-0.84093
GMFB	4	0.0022887	0.0079441	0.838439	187	3	-1.151	0.97482	0.97487	0.999976	19496	0	-1.151
CDK6	4	0.0022907	0.0079539	0.838439	188	3	-1.0336	0.19218	0.29252	0.999976	5329	1	-1.0336
KLHL24	4	0.0022959	0.0079697	0.838439	189	4	-1.2156	0.9977	0.99777	0.999976	20046	0	-1.2156
CLCN6	4	0.0022965	0.0079726	0.838439	190	3	-0.50955	0.92666	0.92652	0.999976	18414	0	-0.50955
OR5H6	4	0.0023059	0.0079982	0.838439	191	2	-1.7161	0.95439	0.95429	0.999976	19022	0	-1.7161
ELN	4	0.0023081	0.0080034	0.838439	192	3	-1.413	0.80678	0.80691	0.999976	15781	0	-1.413
OR52I1	4	0.0023401	0.0081169	0.843478	193	3	-1.2141	0.92385	0.92372	0.999976	18357	0	-1.2141
STK32B	4	0.0023481	0.0081508	0.843478	194	3	-1.4145	0.78337	0.78346	0.999976	15289	0	-1.4145
EVL	4	0.0023624	0.0082059	0.843478	195	3	-0.84701	0.6361	0.63794	0.999976	12230	1	-0.84701
DTX1	4	0.002366	0.0082192	0.843478	196	4	-1.3186	0.99763	0.9977	0.999976	20045	0	-1.3186
SSX7	4	0.0023786	0.008268	0.843893	197	4	-0.97298	0.99606	0.99608	0.999976	20003	0	-0.97298
DEFB113	4	0.0024006	0.0083359	0.843893	198	4	-0.59562	0.9976	0.99766	0.999976	20044	0	-0.59562
GALNT1	4	0.0024326	0.0084432	0.843893	199	4	-0.75212	0.99757	0.99763	0.999976	20043	0	-0.75212
FAM3B	4	0.0024441	0.0084777	0.843893	200	3	-1.0524	0.58255	0.59127	0.999976	11273	1	-1.0524
TRIM62	4	0.0024495	0.0084944	0.843893	201	4	-0.74507	0.99649	0.99653	0.999976	20016	0	-0.74507
NIPSNAP3B	4	0.0024548	0.0085062	0.843893	202	3	-0.91909	0.61858	0.62217	0.999976	11911	1	-0.91909
DEPDC1B	4	0.0024725	0.0085579	0.843893	203	4	-0.73998	0.99753	0.9976	0.999976	20041	0	-0.73998
DRAP1	4	0.0024967	0.0086312	0.843893	204	3	-2.0811	0.76563	0.76558	0.999976	14914	0	-2.0811
GPRC5D	4	0.002502	0.008649	0.843893	205	2	-0.66142	0.12528	0.20862	0.999976	3816	1	-0.66142
EGF	4	0.0025028	0.0086509	0.843893	206	2	-1.0351	0.98195	0.98204	0.999976	19657	0	-1.0351
PLK3	4	0.0025186	0.0087014	0.843893	207	4	-1.2253	0.99748	0.99755	0.999976	20040	0	-1.2253
UNC13B	4	0.002526	0.0087267	0.843893	208	4	-0.70723	0.99442	0.99437	0.999976	19968	0	-0.70723
SLC6A8	4	0.0025543	0.0088173	0.845344	209	2	-0.69806	0.42837	0.47742	0.999976	8939	1	-0.69806
KLF4	4	0.0025654	0.0088562	0.845344	210	3	-1.078	0.98392	0.98405	0.999976	19703	0	-1.078
THAP3	4	0.0025731	0.0088828	0.845344	211	3	-0.51593	0.86484	0.86487	0.999976	17032	0	-0.51593
TCEANC2	4	0.0025813	0.0089099	0.845344	212	4	-0.93851	0.99742	0.99748	0.999976	20039	0	-0.93851
NCAPH	4	0.0026059	0.0089891	0.848859	213	2	-0.32793	0.83754	0.83761	0.999976	16445	0	-0.32793
CCDC184	4	0.0026272	0.0090546	0.84923	214	4	-1.6275	0.99737	0.99744	0.999976	20038	0	-1.6275
AMBP	4	0.00267	0.0091899	0.84923	215	4	-1.0405	0.99733	0.99739	0.999976	20037	0	-1.0405
DPY30	4	0.0026724	0.0091983	0.84923	216	4	-1.608	0.99733	0.99739	0.999976	20036	0	-1.608
TMED8	4	0.0026974	0.0092781	0.84923	217	4	-0.43365	0.9973	0.99736	0.999976	20035	0	-0.43365
GCH1	4	0.002709	0.009314	0.84923	218	2	-0.9473	0.16644	0.26037	0.999976	4722	1	-0.9473
ETS1	4	0.0027123	0.0093283	0.84923	219	3	-1.7464	0.91971	0.91949	0.999976	18261	0	-1.7464
ZNF534	4	0.0027247	0.0093736	0.84923	220	3	-0.84976	0.9774	0.97738	0.999976	19553	0	-0.84976
PRSS48	4	0.0027444	0.0094375	0.84923	221	2	-0.81931	0.8546	0.8547	0.999976	16802	0	-0.81931
C15orf54	4	0.0027591	0.0094828	0.84923	222	3	-1.0751	0.86466	0.86471	0.999976	17027	0	-1.0751
FBXW12	4	0.0027605	0.0094882	0.84923	223	1	0.1585	0.70438	0.70434	0.999976	13624	0	0.1585
ZSCAN5A	4	0.0028249	0.0097063	0.84923	224	4	-0.57379	0.99718	0.99723	0.999976	20034	0	-0.57379
DNAJB1	4	0.0028383	0.0097521	0.84923	225	3	-1.2646	0.14492	0.23341	0.999976	4263	1	-1.2646
ISX	4	0.0028484	0.009787	0.84923	226	4	-0.71579	0.99715	0.99721	0.999976	20033	0	-0.71579
LGALS4	4	0.0028548	0.0098038	0.84923	227	3	-1.0213	0.56129	0.57387	0.999976	10941	1	-1.0213
CAT	4	0.0028636	0.0098318	0.84923	228	2	-0.4247	0.83466	0.83472	0.999976	16381	0	-0.4247
CMAS	4	0.0028811	0.009887	0.84923	229	2	-0.86864	0.7033	0.70329	0.999976	13595	0	-0.86864
CLSTN2	4	0.0028902	0.0099224	0.84923	230	4	-0.78979	0.99344	0.99339	0.999976	19937	0	-0.78979
BPHL	4	0.0029009	0.0099593	0.84923	231	4	-1.2667	0.99391	0.99387	0.999976	19943	0	-1.2667
AR	4	0.0029141	0.010001	0.84923	232	3	-0.67899	0.91082	0.91069	0.999976	18045	0	-0.67899
TOX3	4	0.0029152	0.010005	0.84923	233	3	-0.44445	0.9799	0.97998	0.999976	19609	0	-0.44445
AGO3	4	0.0029176	0.010013	0.84923	234	3	-1.1892	0.69746	0.6974	0.999976	13468	0	-1.1892
HEMGN	4	0.0029328	0.010072	0.84923	235	4	-0.84484	0.99707	0.99713	0.999976	20032	0	-0.84484
GTSF1L	4	0.0029669	0.010178	0.84923	236	3	-0.89276	0.97107	0.97107	0.999976	19405	0	-0.89276
C14orf132	4	0.0030017	0.010297	0.84923	237	4	-1.342	0.997	0.99706	0.999976	20031	0	-1.342
CLCA2	4	0.0030178	0.010344	0.84923	238	3	-1.0358	0.8721	0.87207	0.999976	17173	0	-1.0358
TRNAU1AP	4	0.0030182	0.010346	0.84923	239	1	0.25196	0.21055	0.31525	0.999976	5780	2	0.25196
OTUB2	4	0.0030278	0.010374	0.84923	240	3	-1.1466	0.92835	0.92823	0.999976	18448	0	-1.1466
ICAM5	4	0.0030448	0.010427	0.84923	241	2	-0.92196	0.91512	0.91493	0.999976	18142	0	-0.92196
MARCH1	4	0.0030698	0.010509	0.84923	242	2	-1.3795	0.15621	0.24751	0.999976	4502	1	-1.3795
SEC63	4	0.0030712	0.010513	0.84923	243	4	-0.99195	0.99693	0.99699	0.999976	20030	0	-0.99195
PREP	4	0.0030745	0.010519	0.84923	244	3	-0.6866	0.8926	0.89259	0.999976	17643	0	-0.6866
CCDC40	4	0.0030795	0.010533	0.84923	245	3	-0.65792	0.86376	0.86383	0.999976	17012	0	-0.65792
CCDC186	4	0.0030807	0.010537	0.84923	246	3	-0.94647	0.94758	0.94744	0.999976	18876	0	-0.94647
CANX	4	0.0030847	0.010551	0.84923	247	4	-0.87743	0.99692	0.99697	0.999976	20029	0	-0.87743
KRTAP12-1	4	0.0030857	0.010558	0.84923	248	3	-1.293	0.95843	0.95835	0.999976	19119	0	-1.293
TEX12	4	0.0030867	0.01056	0.84923	249	4	-0.93967	0.99691	0.99697	0.999976	20028	0	-0.93967
REEP2	4	0.0031037	0.010608	0.84923	250	4	-1.1882	0.9969	0.99695	0.999976	20027	0	-1.1882
PTS	4	0.0031197	0.010665	0.84923	251	3	-0.8941	0.87583	0.8758	0.999976	17257	0	-0.8941
GFPT2	4	0.0031318	0.01071	0.84923	252	3	-0.81	0.98157	0.98165	0.999976	19646	0	-0.81
CEP55	4	0.0031481	0.010762	0.84923	253	4	-0.82897	0.99685	0.99691	0.999976	20026	0	-0.82897
OR2T5	4	0.0031494	0.010767	0.84923	254	4	-0.82542	0.99685	0.99691	0.999976	20025	0	-0.82542
SRY	4	0.0031728	0.010853	0.84923	255	1	-0.13056	0.33973	0.42099	0.999976	7853	1	-0.13056
PTPRN	4	0.003186	0.010896	0.84923	256	4	-0.73546	0.99681	0.99687	0.999976	20024	0	-0.73546
RPS4Y2	4	0.0032257	0.011039	0.84923	257	4	-0.62716	0.99677	0.99683	0.999976	20023	0	-0.62716
EPHA4	4	0.0032406	0.011089	0.84923	258	3	-0.79405	0.98806	0.98812	0.999976	19800	0	-0.79405
RHBDD2	4	0.0032509	0.011125	0.84923	259	4	-0.89969	0.99675	0.9968	0.999976	20022	0	-0.89969
ACTR3C	4	0.0032581	0.011146	0.84923	260	2	-1.3507	0.015023	0.038926	0.804692	973	1	-1.3507
CD2	4	0.0032671	0.011183	0.84923	261	4	-0.41458	0.99673	0.99678	0.999976	20021	0	-0.41458
EGR3	4	0.0032759	0.011203	0.84923	262	2	-0.20722	0.5378	0.55546	0.999976	10539	1	-0.20722
PTPRO	4	0.0033175	0.011337	0.84923	263	4	-0.61074	0.99668	0.99673	0.999976	20020	0	-0.61074
SDS	4	0.0033214	0.011347	0.84923	264	2	-1.7489	0.77924	0.77934	0.999976	15205	0	-1.7489
SLC35E2B	4	0.0033274	0.01137	0.84923	265	2	-1.4164	0.68168	0.68156	0.999976	13137	0	-1.4164
PRKACG	4	0.0033297	0.011377	0.84923	266	3	-0.75408	0.96461	0.96461	0.999976	19261	0	-0.75408
CLSTN3	4	0.003348	0.011439	0.84923	267	3	-1.2752	0.807	0.80713	0.999976	15786	0	-1.2752
PRKRA	4	0.0033541	0.011458	0.84923	268	4	-1.622	0.99665	0.99669	0.999976	20019	0	-1.622
ALDH4A1	4	0.0033598	0.011481	0.84923	269	3	-0.97675	0.51989	0.54204	0.999976	10249	1	-0.97675
CEP41	4	0.0033789	0.01154	0.84923	270	3	-1.2582	0.97603	0.97606	0.999976	19521	0	-1.2582
TP53TG5	4	0.0033852	0.011562	0.84923	271	3	-1.0613	0.62218	0.62534	0.999976	11981	1	-1.0613
HIVEP1	4	0.0033861	0.011565	0.84923	272	3	-0.55373	0.70003	0.7	0.999976	13532	0	-0.55373
TRIM6	4	0.0033913	0.011584	0.84923	273	3	-1.0373	0.99036	0.99039	0.999976	19864	0	-1.0373
IFITM3	4	0.0034223	0.011685	0.84923	274	4	-0.68275	0.99658	0.99663	0.999976	20018	0	-0.68275
CD300LD	4	0.0034305	0.011713	0.84923	275	1	0.10397	0.25951	0.37446	0.999976	6936	1	0.10397
GBE1	4	0.0034323	0.011719	0.84923	276	3	-0.76569	0.98266	0.98277	0.999976	19675	0	-0.76569
TMEM233	4	0.0034604	0.011813	0.84923	277	2	-0.652	0.86135	0.86143	0.999976	16958	0	-0.652
PRSS45	4	0.0034657	0.011827	0.84923	278	3	-0.836	0.44744	0.49032	0.999976	9182	1	-0.836
HECW2	4	0.003482	0.011884	0.84923	279	2	-0.58471	0.60769	0.61263	0.999976	11718	1	-0.58471
Non-TargetingControl_893	1	0.003493	0.011918	0.84923	280	1	-1.203	0.99651	0.99655	0.999976	20017	0	-1.203
LRRC17	4	0.0035335	0.012058	0.84923	281	3	-0.47645	0.26739	0.37887	0.999976	7022	1	-0.47645
LIMCH1	4	0.0035595	0.012138	0.84923	282	4	-0.93762	0.99644	0.99648	0.999976	20015	0	-0.93762
STAB2	4	0.0035602	0.012139	0.84923	283	4	-1.0913	0.99644	0.99648	0.999976	20014	0	-1.0913
SCYL3	4	0.0035776	0.012194	0.84923	284	4	-0.89459	0.99642	0.99646	0.999976	20013	0	-0.89459
PGAM2	4	0.003585	0.012222	0.84923	285	2	-0.2832	0.2159	0.32189	0.999976	5913	1	-0.2832
ZKSCAN7	4	0.0036365	0.012389	0.84923	286	2	-0.41889	0.84325	0.84334	0.999976	16551	0	-0.41889
OTOP1	4	0.0036783	0.01252	0.84923	287	3	-0.5564	0.88943	0.88944	0.999976	17571	0	-0.5564
EPHA2	4	0.0036791	0.012522	0.84923	288	4	-0.39152	0.99632	0.99637	0.999976	20012	0	-0.39152
SPIN2B	4	0.0036811	0.012529	0.84923	289	3	-0.75693	0.31995	0.40914	0.999976	7626	1	-0.75693
CD160	4	0.0036834	0.012535	0.84923	290	3	-0.78272	0.95097	0.95086	0.999976	18944	0	-0.78272
TFB1M	4	0.0036871	0.012555	0.84923	291	3	-1.0629	0.85995	0.86007	0.999976	16916	0	-1.0629
MMP17	4	0.003688	0.012559	0.84923	292	2	-0.24049	0.4169	0.46985	0.999976	8792	1	-0.24049
KLRC3	4	0.0037124	0.012635	0.84923	293	4	-0.69428	0.99629	0.99633	0.999976	20011	0	-0.69428
BLM	4	0.0037271	0.012687	0.84923	294	4	-1.5269	0.99439	0.99435	0.999976	19966	0	-1.5269
GDAP1	4	0.0037327	0.012704	0.84923	295	3	-1.9874	0.29735	0.39599	0.999976	7347	1	-1.9874
CDIPT	4	0.0037395	0.012727	0.84923	296	1	0.83538	0.002876	0.0098875	0.416511	476	3	0.83538
FOXD4L4	4	0.0037405	0.01273	0.84923	297	4	-1.0343	0.99626	0.99629	0.999976	20010	0	-1.0343
UBE2K	4	0.0037692	0.012817	0.84923	298	2	-1.1472	0.27404	0.38259	0.999976	7092	1	-1.1472
SP140L	4	0.0037729	0.012831	0.84923	299	2	-0.8276	0.62028	0.62369	0.999976	11942	1	-0.8276
LUZP4	4	0.0037742	0.012832	0.84923	300	4	-2.4747	0.99623	0.99626	0.999976	20009	0	-2.4747
C20orf194	4	0.003791	0.012887	0.84923	301	2	-0.28424	0.82721	0.82734	0.999976	16210	0	-0.28424
KCNK5	4	0.0038002	0.012915	0.84923	302	4	-0.53126	0.9962	0.99623	0.999976	20008	0	-0.53126
ZNF385A	4	0.0038105	0.012953	0.84923	303	4	-0.71164	0.99619	0.99622	0.999976	20007	0	-0.71164
KIAA0408	4	0.0038289	0.013019	0.84923	304	3	-0.82767	0.71452	0.71462	0.999976	13833	0	-0.82767
RIMS1	4	0.003837	0.013042	0.84923	305	3	-0.78832	0.588	0.59584	0.999976	11368	1	-0.78832
PLEKHG7	4	0.0038425	0.013063	0.84923	306	2	-0.77605	0.93702	0.93696	0.999976	18647	0	-0.77605
TAS2R39	4	0.0038447	0.013068	0.84923	307	4	-0.67722	0.99616	0.99618	0.999976	20006	0	-0.67722
MTMR10	4	0.0038475	0.013076	0.84923	308	3	-0.79194	0.83031	0.8304	0.999976	16275	0	-0.79194
REEP3	4	0.0038551	0.013095	0.84923	309	4	-2.177	0.99614	0.99617	0.999976	20005	0	-2.177
FBXO3	4	0.0038791	0.013177	0.84923	310	4	-0.77752	0.99612	0.99615	0.999976	20004	0	-0.77752
S100A11	4	0.0039131	0.013288	0.84923	311	2	-0.32239	0.40911	0.46474	0.999976	8694	1	-0.32239
SRSF11	4	0.0039169	0.013305	0.84923	312	3	-0.71796	0.45177	0.49317	0.999976	9231	1	-0.71796
C6orf99	4	0.0039266	0.013338	0.84923	313	3	-0.60178	0.70774	0.70769	0.999976	13701	0	-0.60178
FARP1	4	0.0039322	0.013355	0.84923	314	2	-1.4309	0.7761	0.77619	0.999976	15141	0	-1.4309
HIST1H2BC	4	0.0039455	0.013404	0.84923	315	2	-0.82926	0.98375	0.98386	0.999976	19697	0	-0.82926
ZMYM5	4	0.0039592	0.013448	0.84923	316	4	-1.1679	0.99604	0.99606	0.999976	20002	0	-1.1679
HSF2	4	0.0039667	0.013469	0.84923	317	2	-0.26188	0.19266	0.29312	0.999976	5343	2	-0.26188
MC3R	4	0.0039908	0.013537	0.84923	318	3	-0.77505	0.99144	0.99144	0.999976	19885	0	-0.77505
TFDP2	4	0.004013	0.013613	0.84923	319	2	-2.2283	0.97866	0.97871	0.999976	19581	0	-2.2283
BUD13	4	0.0040587	0.013765	0.84923	320	4	-1.6128	0.99594	0.99596	0.999976	20000	0	-1.6128
CCDC15	4	0.0041	0.013888	0.84923	321	3	-0.53879	0.98867	0.98871	0.999976	19811	0	-0.53879
LMOD2	4	0.004115	0.013932	0.84923	322	3	-0.61858	0.8925	0.8925	0.999976	17639	0	-0.61858
C6orf165	4	0.004122	0.013952	0.84923	323	2	-1.2715	0.63257	0.63472	0.999976	12172	1	-1.2715
MROH2A	4	0.0041495	0.014036	0.84923	324	3	-0.84818	0.29362	0.39384	0.999976	7310	1	-0.84818
LOC400736	4	0.0041515	0.01404	0.84923	325	1	0.14104	0.34906	0.42674	0.999976	7966	1	0.14104
Non-TargetingControl_182	1	0.0041515	0.01404	0.84923	326	1	-0.70434	0.99585	0.99587	0.999976	19999	0	-0.70434
DCUN1D2	4	0.0041573	0.01406	0.84923	327	2	-0.82361	0.94128	0.94116	0.999976	18738	0	-0.82361
TAS2R4	4	0.0041613	0.014068	0.84923	328	2	-0.34411	0.80906	0.80918	0.999976	15826	0	-0.34411
FIGN	4	0.0041652	0.014083	0.84923	329	3	-2.5708	0.95894	0.95885	0.999976	19131	0	-2.5708
HTRA3	4	0.0041856	0.014143	0.84923	330	4	-0.36984	0.99581	0.99583	0.999976	19998	0	-0.36984
MOGS	4	0.0041928	0.014167	0.84923	331	3	-1.1701	0.9865	0.98657	0.999976	19764	0	-1.1701
PINK1	4	0.004203	0.014195	0.84923	332	2	-2.0749	0.7984	0.79842	0.999976	15609	0	-2.0749
ZDHHC2	4	0.0042052	0.0142	0.84923	333	4	-0.53829	0.99579	0.99581	0.999976	19997	0	-0.53829
MYOG	4	0.0042205	0.014248	0.84923	334	2	-0.57057	0.74294	0.74297	0.999976	14443	0	-0.57057
TXLNB	4	0.0042341	0.014287	0.84923	335	3	-0.69715	0.98875	0.98878	0.999976	19814	0	-0.69715
MTRR	4	0.0042356	0.014291	0.84923	336	3	-0.98373	0.96483	0.96482	0.999976	19265	0	-0.98373
ZNF806	4	0.0042483	0.014327	0.84923	337	2	-0.76046	0.79897	0.79901	0.999976	15624	0	-0.76046
UGT2A1	4	0.0042545	0.014352	0.84923	338	1	0.13404	0.68694	0.68683	0.999976	13253	0	0.13404
CLLU1	4	0.0042562	0.014359	0.84923	339	3	-0.64935	0.98633	0.98639	0.999976	19760	0	-0.64935
PIK3CB	4	0.0042602	0.014367	0.84923	340	2	-0.44251	0.86548	0.86549	0.999976	17038	0	-0.44251
CTXN2	4	0.004306	0.014517	0.84923	341	2	-0.45912	0.79819	0.79822	0.999976	15605	0	-0.45912
DUSP1	4	0.0043081	0.014523	0.84923	342	3	-1.2276	0.98641	0.98647	0.999976	19762	0	-1.2276
SLC9A2	4	0.0043172	0.01455	0.84923	343	4	-1.0327	0.99568	0.99569	0.999976	19996	0	-1.0327
ANTXRL	4	0.0043214	0.014559	0.84923	344	3	-1.1915	0.99082	0.99084	0.999976	19873	0	-1.1915
ZC3H15	4	0.0043522	0.014667	0.84923	345	2	-0.66029	0.28031	0.38615	0.999976	7162	1	-0.66029
ABR	4	0.0043575	0.014682	0.84923	346	1	0.53295	0.035101	0.082395	0.999976	1647	3	0.53295
SMIM19	4	0.0043602	0.01469	0.84923	347	2	-0.60224	0.91355	0.91337	0.999976	18101	0	-0.60224
HCFC2	4	0.0043635	0.014699	0.84923	348	4	-0.79835	0.99564	0.99564	0.999976	19994	0	-0.79835
SLC35G1	4	0.0043723	0.014735	0.84923	349	2	-1.0206	0.64199	0.64329	0.999976	12345	1	-1.0206
PRMT7	4	0.0043885	0.01479	0.849943	350	3	-1.6401	0.097244	0.17315	0.999976	3165	1	-1.6401
DNAH7	4	0.004409	0.01486	0.851078	351	3	-0.50267	0.98679	0.98687	0.999976	19767	0	-0.50267
OR6C3	4	0.0044314	0.014936	0.851078	352	4	-1.3506	0.99557	0.99556	0.999976	19993	0	-1.3506
SPATA45	4	0.0044318	0.014936	0.851078	353	3	-0.5649	0.97791	0.9779	0.999976	19564	0	-0.5649
PHF21B	4	0.0044604	0.015033	0.85314	354	1	-0.13118	0.077325	0.14791	0.999976	2717	1	-0.13118
TNFRSF9	4	0.0044706	0.015062	0.85314	355	4	-0.48711	0.99553	0.99552	0.999976	19992	0	-0.48711
SIGLEC12	4	0.0044821	0.0151	0.85314	356	3	-0.97191	0.78429	0.78438	0.999976	15310	0	-0.97191
PSPC1	4	0.0045055	0.015178	0.853788	357	4	-0.89034	0.99549	0.99549	0.999976	19991	0	-0.89034
CUEDC1	4	0.0045119	0.015202	0.853788	358	1	-0.078742	0.83851	0.83859	0.999976	16470	0	-0.078742
SCN1A	4	0.0045233	0.015239	0.853788	359	3	-1.8507	0.5442	0.56045	0.999976	10638	1	-1.8507
LRRD1	4	0.0045391	0.01529	0.854277	360	2	-0.47582	0.70161	0.70159	0.999976	13562	0	-0.47582
TRIT1	4	0.0045951	0.015476	0.85576	361	3	-1.3292	0.86237	0.86244	0.999976	16981	0	-1.3292
RIC8B	4	0.0046289	0.015574	0.85576	362	4	-0.9902	0.99537	0.99536	0.999976	19990	0	-0.9902
Non-TargetingControl_415	1	0.0046293	0.015575	0.85576	363	1	-1.1241	0.99537	0.99536	0.999976	19989	0	-1.1241
KLHL5	4	0.0046505	0.015647	0.85576	364	2	-0.87948	0.61207	0.61641	0.999976	11802	1	-0.87948
CAGE1	4	0.0046596	0.015671	0.85576	365	3	-0.9193	0.83449	0.83455	0.999976	16375	0	-0.9193
OR51E1	4	0.0046694	0.015705	0.85576	366	4	-0.33725	0.99533	0.99533	0.999976	19988	0	-0.33725
UACA	4	0.0047381	0.015926	0.85576	367	2	-1.6432	0.1117	0.19156	0.999976	3506	2	-1.6432
RAPGEF1	4	0.0047656	0.016009	0.85576	368	3	-0.65525	0.55341	0.56761	0.999976	10793	1	-0.65525
RELT	4	0.0047693	0.01602	0.85576	369	1	-0.17864	0.60638	0.61152	0.999976	11694	1	-0.17864
CCDC24	4	0.0047758	0.01604	0.85576	370	2	-1.3194	0.66723	0.66728	0.999976	12831	1	-1.3194
HMGN4	4	0.0047884	0.016074	0.85576	371	3	-1.0167	0.75724	0.75722	0.999976	14735	0	-1.0167
SLAMF7	4	0.0047989	0.016103	0.85576	372	4	-0.55353	0.9952	0.99519	0.999976	19987	0	-0.55353
SHOX	4	0.0048001	0.016109	0.85576	373	3	-1.3322	0.42731	0.47672	0.999976	8928	1	-1.3322
TTC24	4	0.0048084	0.016134	0.85576	374	4	-1.4944	0.99478	0.99475	0.999976	19979	0	-1.4944
LZTR1	4	0.004814	0.016158	0.85576	375	4	-0.61464	0.99519	0.99517	0.999976	19986	0	-0.61464
KCNJ16	4	0.004815	0.016162	0.85576	376	3	-0.60357	0.87115	0.87114	0.999976	17150	0	-0.60357
ZNF799	4	0.0048207	0.016179	0.85576	377	2	-0.049545	0.64002	0.64154	0.999976	12310	1	-0.049545
KLHDC7A	4	0.0048633	0.016319	0.85576	378	4	-1.2654	0.99514	0.99512	0.999976	19985	0	-1.2654
C2orf66	4	0.0048722	0.016346	0.85576	379	3	-0.60363	0.85843	0.85855	0.999976	16882	0	-0.60363
OPA3	4	0.0049113	0.016474	0.85576	380	3	-1.0483	0.98669	0.98676	0.999976	19766	0	-1.0483
CETN3	4	0.0049237	0.016509	0.85576	381	2	-0.16679	0.74602	0.74607	0.999976	14503	0	-0.16679
CDV3	4	0.0049316	0.016535	0.85576	382	3	-0.96312	0.38185	0.44714	0.999976	8369	1	-0.96312
BZRAP1	4	0.0049611	0.016635	0.85576	383	4	-0.94837	0.99504	0.99502	0.999976	19984	0	-0.94837
OR9K2	4	0.0049751	0.016678	0.85576	384	2	-0.50185	0.76364	0.76361	0.999976	14872	0	-0.50185
ARL14EP	4	0.0050124	0.016805	0.85576	385	4	-0.74798	0.99499	0.99496	0.999976	19983	0	-0.74798
CD55	4	0.0050227	0.01684	0.85576	386	3	-0.86523	0.38109	0.4467	0.999976	8358	1	-0.86523
CCDC66	4	0.0050266	0.016854	0.85576	387	1	-0.17168	0.75296	0.75297	0.999976	14642	0	-0.17168
OR9A4	4	0.0050466	0.016928	0.85576	388	3	-0.68191	0.94463	0.94446	0.999976	18812	0	-0.68191
TRIM68	4	0.0050572	0.016966	0.85576	389	2	-0.38217	0.85243	0.85256	0.999976	16753	0	-0.38217
CDKN2C	4	0.005078	0.017039	0.85576	390	2	-1.6289	0.87931	0.87927	0.999976	17339	0	-1.6289
FAM209B	4	0.0051065	0.017137	0.85576	391	4	-1.2028	0.99489	0.99487	0.999976	19982	0	-1.2028
RNASE1	4	0.0051124	0.017157	0.85576	392	4	-1.0721	0.99489	0.99487	0.999976	19981	0	-1.0721
ZNF445	4	0.0051295	0.017213	0.85576	393	2	-0.56834	0.29159	0.39267	0.999976	7288	1	-0.56834
HYPM	4	0.0051755	0.017354	0.85576	394	3	-0.50638	0.88184	0.88179	0.999976	17402	0	-0.50638
MMRN2	4	0.005181	0.017372	0.85576	395	2	-0.8836	0.017574	0.044542	0.85164	1052	2	-0.8836
Non-TargetingControl_6	1	0.0051846	0.017388	0.85576	396	1	-1.064	0.99482	0.99479	0.999976	19980	0	-1.064
MLYCD	4	0.0052314	0.017535	0.85576	397	2	-0.93149	0.58365	0.59219	0.999976	11294	1	-0.93149
S100A2	4	0.0052324	0.017538	0.85576	398	1	-0.23721	0.56903	0.58018	0.999976	11072	1	-0.23721
SOX21	4	0.005233	0.01754	0.85576	399	4	-0.50085	0.99477	0.99474	0.999976	19978	0	-0.50085
SPTSSA	4	0.0052511	0.017591	0.85576	400	4	-1.0646	0.99475	0.99472	0.999976	19977	0	-1.0646
PEX7	4	0.0052733	0.017657	0.85576	401	4	-0.59765	0.99473	0.99469	0.999976	19976	0	-0.59765
FAM118A	4	0.0052839	0.017692	0.85576	402	1	-0.4122	0.60664	0.61174	0.999976	11699	1	-0.4122
CLEC4D	4	0.0053077	0.017772	0.85576	403	4	-1.547	0.99469	0.99466	0.999976	19975	0	-1.547
VSTM4	4	0.0053128	0.017789	0.85576	404	4	-0.45314	0.99469	0.99465	0.999976	19974	0	-0.45314
Non-TargetingControl_839	1	0.0053137	0.017793	0.85576	405	1	-0.79288	0.99469	0.99465	0.999976	19973	0	-0.79288
FLJ44635	4	0.0053353	0.017855	0.85576	406	1	0.11397	0.13787	0.22454	0.999976	4087	2	0.11397
GABRA2	4	0.0053628	0.017941	0.85576	407	4	-1.9001	0.99464	0.9946	0.999976	19972	0	-1.9001
LAIR2	4	0.0053862	0.018003	0.85576	408	2	-0.49387	0.46047	0.49915	0.999976	9371	1	-0.49387
TSC22D4	4	0.0053867	0.018004	0.85576	409	3	-0.3577	0.95772	0.95763	0.999976	19097	0	-0.3577
CHD1	4	0.0054049	0.018056	0.85576	410	4	-0.32639	0.9946	0.99456	0.999976	19971	0	-0.32639
MORC1	4	0.0054382	0.018172	0.85576	411	2	-0.97716	0.15803	0.24978	0.999976	4544	2	-0.97716
SLC25A11	4	0.0054443	0.018195	0.85576	412	2	-0.63762	0.88635	0.88633	0.999976	17510	0	-0.63762
CRIM1	4	0.0054485	0.018206	0.85576	413	3	-0.84549	0.59262	0.59977	0.999976	11444	1	-0.84549
ZNF862	4	0.0054503	0.018209	0.85576	414	3	-0.65411	0.98485	0.98491	0.999976	19724	0	-0.65411
CNTN2	4	0.0054892	0.018325	0.85576	415	3	-1.2965	0.9413	0.94119	0.999976	18739	0	-1.2965
SPEF2	4	0.0054896	0.018327	0.85576	416	1	0.26158	0.19314	0.29374	0.999976	5355	2	0.26158
PTGFR	4	0.0054898	0.018327	0.85576	417	3	-0.65514	0.75966	0.75962	0.999976	14783	0	-0.65514
ZSCAN20	4	0.0055159	0.018414	0.85576	418	4	-1.123	0.99448	0.99444	0.999976	19970	0	-1.123
TGFBR2	4	0.0055204	0.01844	0.85576	419	3	-0.63938	0.59544	0.60213	0.999976	11503	1	-0.63938
WFDC6	4	0.0055297	0.018467	0.85576	420	2	-0.90399	0.68826	0.68814	0.999976	13275	0	-0.90399
DLX5	4	0.0055387	0.018493	0.85576	421	3	-0.61898	0.85171	0.85183	0.999976	16738	0	-0.61898
KRT76	4	0.00554	0.018496	0.85576	422	4	-0.87471	0.99446	0.99442	0.999976	19969	0	-0.87471
BCHE	4	0.0055411	0.018498	0.85576	423	2	-0.31137	0.65521	0.65567	0.999976	12599	1	-0.31137
AMT	4	0.0055568	0.018555	0.85576	424	2	-0.42572	0.79688	0.79691	0.999976	15581	0	-0.42572
CDH23	4	0.0055711	0.018591	0.85576	425	3	-2.2686	0.9667	0.96673	0.999976	19297	0	-2.2686
C1orf185	4	0.0055937	0.018656	0.85576	426	4	-0.88938	0.99441	0.99436	0.999976	19967	0	-0.88938
SEC24A	4	0.0056021	0.018683	0.85576	427	2	-1.1165	0.3473	0.42566	0.999976	7942	1	-1.1165
FTO	4	0.0056057	0.018694	0.85576	428	3	-1.6067	0.97093	0.97093	0.999976	19403	0	-1.6067
AASDH	4	0.0056286	0.018768	0.85576	429	4	-0.54636	0.99437	0.99433	0.999976	19965	0	-0.54636
A1BG	4	0.0056293	0.018771	0.85576	430	2	-0.39495	0.90335	0.90326	0.999976	17893	0	-0.39495
GGACT	4	0.0056392	0.018801	0.85576	431	4	-0.89023	0.99436	0.99432	0.999976	19964	0	-0.89023
Non-TargetingControl_270	1	0.0056624	0.018884	0.85576	432	1	-0.7867	0.99434	0.99429	0.999976	19963	0	-0.7867
BTAF1	4	0.0056658	0.018894	0.85576	433	3	-0.75721	0.42772	0.477	0.999976	8932	1	-0.75721
FGF9	4	0.0056703	0.018909	0.85576	434	3	-1.426	0.6448	0.64594	0.999976	12401	1	-1.426
RNF167	4	0.0056992	0.019002	0.85576	435	3	-1.0954	0.77111	0.7711	0.999976	15039	0	-1.0954
SLC25A12	4	0.0057162	0.019059	0.85576	436	4	-0.65163	0.99428	0.99424	0.999976	19962	0	-0.65163
MAP7D2	4	0.0057226	0.01908	0.85576	437	4	-1.2083	0.99428	0.99424	0.999976	19961	0	-1.2083
OR5T2	4	0.0057301	0.019103	0.85576	438	4	-0.66953	0.99427	0.99423	0.999976	19960	0	-0.66953
FGD4	4	0.0057343	0.019116	0.85576	439	3	-1.142	0.87612	0.87609	0.999976	17264	0	-1.142
DDIT4	4	0.0057468	0.019153	0.85576	440	3	-0.53161	0.72962	0.72963	0.999976	14149	0	-0.53161
PIGR	4	0.0057491	0.019162	0.85576	441	3	-2.0034	0.46274	0.50071	0.999976	9409	1	-2.0034
LILRA4	4	0.0057495	0.019162	0.85576	442	4	-0.64238	0.99425	0.9942	0.999976	19959	0	-0.64238
SEMA6D	4	0.005762	0.019204	0.85576	443	2	-0.67033	0.84983	0.85	0.999976	16697	0	-0.67033
CALR	4	0.0057666	0.01922	0.85576	444	2	-0.40778	0.56622	0.57784	0.999976	11023	1	-0.40778
HSPB11	4	0.0057982	0.019312	0.85576	445	1	0.057192	0.19574	0.29696	0.999976	5420	1	0.057192
SGK2	4	0.0058156	0.019371	0.85576	446	4	-0.63443	0.99418	0.99414	0.999976	19957	0	-0.63443
CCDC168	4	0.0058254	0.019404	0.85576	447	4	-1.1145	0.99417	0.99414	0.999976	19956	0	-1.1145
WDR38	4	0.0058352	0.019437	0.85576	448	4	-0.66721	0.99416	0.99412	0.999976	19955	0	-0.66721
GJB7	4	0.0058366	0.019444	0.85576	449	3	-0.75437	0.93396	0.93387	0.999976	18574	0	-0.75437
Non-TargetingControl_120	1	0.0058432	0.019469	0.85576	450	1	-0.80267	0.99416	0.99411	0.999976	19954	0	-0.80267
MOB1A	4	0.0058451	0.019473	0.85576	451	2	-0.49168	0.76425	0.76421	0.999976	14885	0	-0.49168
FH	4	0.0058472	0.01948	0.85576	452	4	-0.87161	0.99415	0.99411	0.999976	19953	0	-0.87161
OR6F1	4	0.0058497	0.019493	0.85576	453	1	0.44052	0.10954	0.18874	0.999976	3455	2	0.44052
Non-TargetingControl_429	1	0.0058561	0.019512	0.85576	454	1	-0.96205	0.99414	0.9941	0.999976	19952	0	-0.96205
DEFB119	4	0.0058767	0.019579	0.85576	455	4	-0.6048	0.99412	0.99409	0.999976	19951	0	-0.6048
EBF1	4	0.0058866	0.019615	0.85576	456	4	-0.84379	0.99411	0.99408	0.999976	19950	0	-0.84379
GLRA2	4	0.0059011	0.019667	0.85576	457	1	0.11679	0.69584	0.69575	0.999976	13436	0	0.11679
TXNDC11	4	0.0059101	0.019695	0.85576	458	2	-0.73448	0.81815	0.81832	0.999976	16034	0	-0.73448
METTL15	4	0.005925	0.019751	0.85576	459	3	-1.5013	0.95957	0.9595	0.999976	19144	0	-1.5013
DCAF17	4	0.0059439	0.019796	0.85576	460	4	-0.451	0.99406	0.99402	0.999976	19949	0	-0.451
SLITRK1	4	0.0059525	0.019825	0.85576	461	1	0.0092672	0.78762	0.78763	0.999976	15373	0	0.0092672
ZNF131	4	0.005955	0.019834	0.85576	462	4	-2.1795	0.99405	0.99401	0.999976	19948	0	-2.1795
KLF12	4	0.0059614	0.01985	0.85576	463	2	-0.69707	0.8428	0.84289	0.999976	16546	0	-0.69707
LCN8	4	0.0059895	0.019935	0.85576	464	2	-0.58525	0.96226	0.96223	0.999976	19208	0	-0.58525
CUL5	4	0.005999	0.019969	0.85576	465	3	-0.79333	0.95506	0.95494	0.999976	19036	0	-0.79333
TBC1D30	4	0.0060039	0.019983	0.85576	466	2	-0.38971	0.75183	0.75189	0.999976	14622	0	-0.38971
DHRS3	4	0.0060104	0.020006	0.85576	467	3	-0.83089	0.68912	0.68899	0.999976	13292	0	-0.83089
DRGX	4	0.0060295	0.020066	0.85576	468	4	-0.42423	0.99397	0.99393	0.999976	19947	0	-0.42423
STK32A	4	0.0060317	0.020073	0.85576	469	4	-0.48321	0.99397	0.99393	0.999976	19946	0	-0.48321
FAM86C1	4	0.0060351	0.020086	0.85576	470	4	-1.2874	0.99396	0.99393	0.999976	19945	0	-1.2874
SPRYD7	4	0.0060458	0.020115	0.85576	471	2	-0.44545	0.89884	0.89878	0.999976	17788	0	-0.44545
OR6N2	4	0.0060552	0.020141	0.85576	472	2	-0.53587	0.17693	0.27353	0.999976	4973	1	-0.53587
CGN	4	0.0060553	0.020141	0.85576	473	2	-0.15009	0.49461	0.52332	0.999976	9864	1	-0.15009
ATXN2	4	0.0060717	0.020183	0.85576	474	3	-0.81575	0.97371	0.97375	0.999976	19471	0	-0.81575
NRIP1	4	0.0060833	0.020219	0.85576	475	4	-0.47551	0.99392	0.99388	0.999976	19944	0	-0.47551
ASCL4	4	0.0060935	0.020252	0.85576	476	4	-0.69076	0.99391	0.99387	0.999976	19942	0	-0.69076
IZUMO2	4	0.0061194	0.020335	0.855798	477	4	-0.62148	0.99388	0.99384	0.999976	19941	0	-0.62148
FAM228A	4	0.006145	0.020417	0.855798	478	2	-0.4218	0.046007	0.10518	0.999976	2015	2	-0.4218
CADPS2	4	0.0061546	0.020451	0.855798	479	3	-1.2985	0.96345	0.96344	0.999976	19238	0	-1.2985
SNPH	4	0.0061582	0.020461	0.855798	480	2	-0.70131	0.48171	0.51402	0.999976	9681	1	-0.70131
UBE2D1	4	0.0061593	0.020465	0.855798	481	3	-1.4916	0.70727	0.70723	0.999976	13690	0	-1.4916
GIPC3	4	0.0062096	0.02061	0.856079	482	2	-0.44782	0.87535	0.87534	0.999976	17249	0	-0.44782
TENM2	4	0.0062164	0.020634	0.856079	483	2	-0.47605	0.16702	0.2611	0.999976	4737	1	-0.47605
RGL4	4	0.0062187	0.020639	0.856079	484	3	-1.2109	0.92875	0.92863	0.999976	18457	0	-1.2109
GRIN3A	4	0.006261	0.020771	0.856079	485	1	-0.14932	0.43603	0.48253	0.999976	9028	1	-0.14932
SLC27A5	4	0.0062642	0.02078	0.856079	486	2	-0.85075	0.43435	0.48141	0.999976	9008	1	-0.85075
PTPRZ1	4	0.0062785	0.020836	0.856079	487	3	-1.1766	0.29747	0.39606	0.999976	7348	1	-1.1766
CLEC4A	4	0.0062911	0.02087	0.856079	488	3	-1.0151	0.039158	0.090944	0.999976	1775	1	-1.0151
KDM5B	4	0.0063124	0.02094	0.856079	489	1	-0.08588	0.31623	0.40689	0.999976	7575	1	-0.08588
CADM3	4	0.0063147	0.020947	0.856079	490	3	-1.2536	0.98428	0.9844	0.999976	19713	0	-1.2536
PM20D2	4	0.0063217	0.02097	0.856079	491	2	-0.42405	0.49092	0.52063	0.999976	9806	1	-0.42405
RNF223	4	0.0063638	0.021108	0.856079	492	2	-0.4341	0.8296	0.82969	0.999976	16260	0	-0.4341
TBC1D19	4	0.006364	0.021108	0.856079	493	3	-0.62328	0.065304	0.1325	0.999976	2465	1	-0.62328
HHLA3	4	0.0063778	0.02115	0.856079	494	3	-0.44769	0.49269	0.52193	0.999976	9835	1	-0.44769
PRMT8	4	0.0064076	0.021257	0.856079	495	3	-1.0851	0.88824	0.88822	0.999976	17547	0	-1.0851
ZMYND19	4	0.0064085	0.021259	0.856079	496	2	-0.5572	0.48133	0.51374	0.999976	9677	1	-0.5572
COMP	4	0.0064152	0.021283	0.856079	497	2	-0.46604	0.873	0.87301	0.999976	17195	0	-0.46604
GRINA	4	0.0064279	0.021318	0.856079	498	3	-1.1762	0.86372	0.86379	0.999976	17010	0	-1.1762
MC1R	4	0.0064355	0.021344	0.856079	499	3	-0.54057	0.51294	0.53687	0.999976	10144	1	-0.54057
DNAJC10	4	0.0064666	0.02144	0.856079	500	1	0.073288	0.6874	0.68727	0.999976	13260	0	0.073288
TMEM196	4	0.0064667	0.021441	0.856079	501	3	-1.2702	0.70764	0.70759	0.999976	13698	0	-1.2702
PTP4A2	4	0.0064726	0.021456	0.856079	502	4	-0.66024	0.99353	0.99348	0.999976	19940	0	-0.66024
BCL2L2	4	0.006518	0.021596	0.856079	503	3	-0.68463	0.97509	0.97513	0.999976	19504	0	-0.68463
ZNF786	4	0.0065258	0.021624	0.856079	504	4	-0.37156	0.99347	0.99343	0.999976	19939	0	-0.37156
ZFAND5	4	0.0065316	0.02164	0.856079	505	3	-1.1137	0.98138	0.98146	0.999976	19641	0	-1.1137
OR56A1	4	0.0065591	0.021732	0.856079	506	4	-1.137	0.99344	0.9934	0.999976	19938	0	-1.137
NBL1	4	0.0065594	0.021732	0.856079	507	3	-0.82212	0.97008	0.97007	0.999976	19380	0	-0.82212
OR10A3	4	0.0065692	0.021763	0.856079	508	2	-0.62059	0.71745	0.71754	0.999976	13890	0	-0.62059
PHLDA1	4	0.0065694	0.021764	0.856079	509	1	0.29749	0.21911	0.32584	0.999976	5983	2	0.29749
PPAT	4	0.0065741	0.021779	0.856079	510	3	-0.73033	0.9146	0.91442	0.999976	18127	0	-0.73033
TRIB2	4	0.0065829	0.021811	0.856079	511	4	-1.0258	0.99342	0.99336	0.999976	19936	0	-1.0258
ERMARD	4	0.0066103	0.021907	0.856079	512	3	-0.64105	0.79673	0.79675	0.999976	15577	0	-0.64105
LATS1	4	0.0066144	0.021916	0.856079	513	3	-1.248	0.83634	0.83641	0.999976	16417	0	-1.248
PCDH17	4	0.0066208	0.021931	0.856079	514	2	-0.48285	0.96939	0.96939	0.999976	19365	0	-0.48285
CIDEB	4	0.0066284	0.021952	0.856079	515	4	-0.65508	0.99337	0.99332	0.999976	19935	0	-0.65508
ATP5H	4	0.006632	0.021965	0.856079	516	4	-1.3081	0.99337	0.99332	0.999976	19934	0	-1.3081
GCSAML	4	0.0066681	0.022077	0.856079	517	4	-0.96933	0.99333	0.99327	0.999976	19933	0	-0.96933
SHANK3	4	0.0066722	0.022087	0.856079	518	1	0.75447	0.015779	0.040596	0.824787	990	3	0.75447
ORMDL2	4	0.0067122	0.022207	0.856079	519	3	-0.62139	0.85021	0.85036	0.999976	16707	0	-0.62139
TMEM100	4	0.0067169	0.022222	0.856079	520	3	-0.80746	0.42069	0.47238	0.999976	8839	1	-0.80746
RGPD1	4	0.0067236	0.022238	0.856079	521	2	-0.62396	0.89666	0.89659	0.999976	17741	0	-0.62396
KISS1	4	0.0067529	0.022324	0.856079	522	4	-0.95258	0.99325	0.9932	0.999976	19932	0	-0.95258
HECA	4	0.0067565	0.022334	0.856079	523	2	-1.3306	0.13976	0.22691	0.999976	4129	2	-1.3306
PSD2	4	0.0067717	0.02238	0.856079	524	3	-0.94066	0.9808	0.98091	0.999976	19633	0	-0.94066
PRC1	4	0.006775	0.022388	0.856079	525	2	0.023733	0.42871	0.47766	0.999976	8942	1	0.023733
OR2S2	4	0.0067809	0.022405	0.856079	526	4	-0.39318	0.99322	0.99317	0.999976	19931	0	-0.39318
GJB6	4	0.0067882	0.02243	0.856079	527	3	-2.2682	0.82157	0.82174	0.999976	16090	0	-2.2682
HDAC6	4	0.0068264	0.022573	0.85781	528	2	-0.49467	0.98374	0.98386	0.999976	19696	0	-0.49467
BLOC1S2	4	0.006844	0.022625	0.85781	529	3	-1.3924	0.8604	0.86052	0.999976	16928	0	-1.3924
ELK1	4	0.0068557	0.022667	0.85781	530	4	-0.63102	0.99314	0.9931	0.999976	19930	0	-0.63102
PRKAA2	4	0.0068586	0.022674	0.85781	531	3	-2.2293	0.21068	0.3154	0.999976	5785	1	-2.2293
GCC2	4	0.0068761	0.022725	0.85781	532	2	-1.7825	0.30784	0.40204	0.999976	7481	1	-1.7825
PPL	4	0.0068778	0.022731	0.85781	533	1	0.080001	0.17979	0.2771	0.999976	5035	2	0.080001
PPT1	4	0.0068988	0.022792	0.858159	534	4	-0.62729	0.9931	0.99307	0.999976	19929	0	-0.62729
SUPT7L	4	0.0069291	0.022887	0.858159	535	2	-0.22614	0.31964	0.40895	0.999976	7620	1	-0.22614
Non-TargetingControl_815	1	0.0069666	0.023003	0.858159	536	1	-1.0334	0.99303	0.99301	0.999976	19928	0	-1.0334
TMEM150C	4	0.0069796	0.023042	0.858159	537	4	-0.50548	0.99302	0.993	0.999976	19927	0	-0.50548
ZMYND11	4	0.0069805	0.023044	0.858159	538	1	0.031497	0.094514	0.16968	0.999976	3101	1	0.031497
TSPY3	4	0.0069816	0.023048	0.858159	539	2	-0.21177	0.11253	0.19256	0.999976	3525	2	-0.21177
PRKACB	4	0.0070068	0.02311	0.858159	540	3	-0.80471	0.99148	0.99147	0.999976	19887	0	-0.80471
Non-TargetingControl_663	1	0.0070182	0.023141	0.858159	541	1	-0.88593	0.99298	0.99296	0.999976	19925	0	-0.88593
MYL6B	4	0.0070319	0.02317	0.858159	542	1	-0.17588	0.41366	0.46775	0.999976	8742	1	-0.17588
EOGT	4	0.0070833	0.023299	0.858159	543	2	-1.214	0.092202	0.16679	0.999976	3040	2	-1.214
SYNJ2	4	0.0071081	0.023362	0.858159	544	3	-0.81416	0.55645	0.56999	0.999976	10850	1	-0.81416
GNAQ	4	0.0071233	0.023399	0.858159	545	3	-0.48497	0.97488	0.97493	0.999976	19500	0	-0.48497
NPW	4	0.0071318	0.023413	0.858159	546	3	-1.0019	0.55639	0.56994	0.999976	10849	1	-1.0019
FBXO15	4	0.0071347	0.023419	0.858159	547	2	-0.2567	0.92005	0.91983	0.999976	18273	0	-0.2567
LRRC16A	4	0.007151	0.023454	0.858159	548	3	-1.257	0.89239	0.89237	0.999976	17635	0	-1.257
C10orf82	4	0.007186	0.023529	0.858159	549	3	-0.41529	0.91316	0.91302	0.999976	18093	0	-0.41529
OR2T4	4	0.0072066	0.023581	0.858159	550	3	-0.59974	0.94302	0.94288	0.999976	18782	0	-0.59974
SURF1	4	0.0072194	0.023612	0.858159	551	3	-1.5324	0.45187	0.49323	0.999976	9232	1	-1.5324
PIEZO1	4	0.0072255	0.023625	0.858159	552	2	-0.48601	0.61906	0.62259	0.999976	11921	1	-0.48601
QPCT	4	0.007228	0.023629	0.858159	553	3	-1.189	0.75983	0.75981	0.999976	14786	0	-1.189
DDX5	4	0.0072374	0.023648	0.858159	554	2	-0.98415	0.45338	0.49425	0.999976	9258	1	-0.98415
GPR35	4	0.0072717	0.02373	0.858159	555	2	-0.22309	0.77892	0.779	0.999976	15200	0	-0.22309
MYH1	4	0.0073056	0.02381	0.858159	556	3	-1.7544	0.98953	0.98958	0.999976	19834	0	-1.7544
FAM110D	4	0.0073402	0.023908	0.858159	557	2	-0.19555	0.45587	0.49596	0.999976	9295	1	-0.19555
Non-TargetingControl_728	1	0.0073411	0.02391	0.858159	558	1	-1.0769	0.99266	0.99261	0.999976	19917	0	-1.0769
MAP10	4	0.0073541	0.023944	0.858159	559	3	-0.71606	0.98687	0.98696	0.999976	19769	0	-0.71606
ZMAT3	4	0.007388	0.024003	0.858159	560	3	-1.3886	0.86769	0.86771	0.999976	17080	0	-1.3886
MYLK4	4	0.0073915	0.024013	0.858159	561	1	0.1803	0.09752	0.1735	0.999976	3171	2	0.1803
ADNP	4	0.007411	0.024061	0.858159	562	2	-0.5623	0.94528	0.9451	0.999976	18825	0	-0.5623
AHNAK	4	0.0074266	0.024095	0.858159	563	3	-0.71501	0.93492	0.93488	0.999976	18590	0	-0.71501
IKZF5	4	0.0074318	0.024113	0.858159	564	2	-0.5372	0.61034	0.61491	0.999976	11767	1	-0.5372
CLDN20	4	0.0074429	0.024138	0.858159	565	2	-0.43465	0.94626	0.94609	0.999976	18842	0	-0.43465
NFATC3	4	0.0074474	0.024148	0.858159	566	2	-0.5774	0.56059	0.57333	0.999976	10926	1	-0.5774
TEX30	4	0.0074734	0.024215	0.858959	567	3	-1.6429	0.95966	0.95961	0.999976	19148	0	-1.6429
ARL15	4	0.0074942	0.02427	0.858959	568	3	-0.91829	0.79203	0.79205	0.999976	15475	0	-0.91829
RHBDF2	4	0.0075084	0.024299	0.858959	569	3	-1.1942	0.90115	0.90106	0.999976	17842	0	-1.1942
FAM229A	4	0.0075456	0.024381	0.85926	570	2	-1.0395	0.31863	0.40836	0.999976	7608	1	-1.0395
AMOT	4	0.0075674	0.024433	0.85926	571	2	-0.70493	0.37094	0.44029	0.999976	8219	1	-0.70493
RACGAP1	4	0.0075901	0.024488	0.85926	572	3	-0.99702	0.99276	0.99271	0.999976	19920	0	-0.99702
PROP1	4	0.007597	0.024504	0.85926	573	1	-0.15567	0.6368	0.63856	0.999976	12245	1	-0.15567
PTCHD1	4	0.0076211	0.024557	0.85926	574	3	-0.89068	0.94801	0.94787	0.999976	18882	0	-0.89068
SMAD3	4	0.0076251	0.024564	0.85926	575	2	-0.33661	0.51869	0.54118	0.999976	10234	1	-0.33661
ATP12A	4	0.0076483	0.024615	0.859573	576	2	-0.041987	0.51624	0.53932	0.999976	10196	1	-0.041987
HTR3A	4	0.0076883	0.024708	0.861309	577	2	-1.1152	0.5046	0.53067	0.999976	10025	1	-1.1152
TESPA1	4	0.0077305	0.024801	0.862569	578	3	-0.91474	0.94042	0.94032	0.999976	18713	0	-0.91474
KBTBD6	4	0.007757	0.024851	0.862569	579	2	-0.41698	0.46238	0.50046	0.999976	9405	1	-0.41698
VAX1	4	0.0078537	0.025076	0.862569	580	2	-0.36616	0.87055	0.87055	0.999976	17139	0	-0.36616
PRRT3	4	0.0078611	0.025095	0.862569	581	3	-0.55479	0.91567	0.91551	0.999976	18163	0	-0.55479
ST3GAL6	4	0.007902	0.025189	0.862569	582	3	-0.84632	0.87661	0.87658	0.999976	17273	0	-0.84632
EMP1	4	0.0079051	0.025196	0.862569	583	1	-0.075623	0.84371	0.84382	0.999976	16560	0	-0.075623
FBLN7	4	0.0079435	0.02528	0.862569	584	2	-1.4072	0.70831	0.70827	0.999976	13715	0	-1.4072
ADAM18	4	0.0079564	0.025311	0.862569	585	2	-0.62736	0.6006	0.60649	0.999976	11589	1	-0.62736
TMEM170A	4	0.0079749	0.025355	0.862569	586	3	-0.46091	0.99178	0.99177	0.999976	19896	0	-0.46091
C22orf39	4	0.0079932	0.025395	0.862569	587	3	-1.331	0.45855	0.49779	0.999976	9340	1	-1.331
HS3ST2	4	0.0080078	0.025432	0.862569	588	2	-0.42172	0.91342	0.91325	0.999976	18099	0	-0.42172
NMUR1	4	0.0080093	0.025434	0.862569	589	3	-0.57646	0.98787	0.98793	0.999976	19797	0	-0.57646
KLHL32	4	0.0080483	0.025527	0.862569	590	3	-0.5102	0.85767	0.85784	0.999976	16866	0	-0.5102
UGT1A4	4	0.0080591	0.025553	0.862569	591	3	-0.68747	0.51239	0.53646	0.999976	10135	1	-0.68747
NUP50	4	0.0080726	0.025592	0.862569	592	2	-0.39787	0.29358	0.39381	0.999976	7309	1	-0.39787
ZNF778	4	0.0080834	0.025621	0.862569	593	3	-0.8216	0.18666	0.28564	0.999976	5189	1	-0.8216
OTUB1	4	0.0081104	0.02567	0.862569	594	3	-0.69574	0.49576	0.52412	0.999976	9882	1	-0.69574
LAMA4	4	0.0081105	0.025671	0.862569	595	3	-0.70599	0.92929	0.92915	0.999976	18472	0	-0.70599
JAKMIP3	4	0.0081212	0.025698	0.862569	596	3	-1.3004	0.98245	0.98257	0.999976	19667	0	-1.3004
NCF1	4	0.0081618	0.025784	0.862569	597	1	-0.01401	0.043661	0.10031	0.999976	1939	1	-0.01401
C10orf131	4	0.0081646	0.025789	0.862569	598	2	-1.7962	0.68612	0.68601	0.999976	13236	0	-1.7962
EN2	4	0.0081863	0.025832	0.862569	599	2	-1.2744	0.95321	0.95314	0.999976	18995	0	-1.2744
LRRC43	4	0.0081972	0.025855	0.862569	600	2	-1.0285	0.40705	0.46342	0.999976	8666	1	-1.0285
ZC3H12C	4	0.0082131	0.025893	0.862569	601	2	-2.5852	0.91741	0.91727	0.999976	18209	0	-2.5852
SLITRK5	4	0.0082353	0.025939	0.862569	602	2	-0.70614	0.64302	0.64422	0.999976	12367	1	-0.70614
NID1	4	0.0082453	0.025963	0.862569	603	3	-0.9128	0.58515	0.59347	0.999976	11323	1	-0.9128
Non-TargetingControl_567	1	0.0082579	0.025993	0.862569	604	1	-0.68945	0.99174	0.99173	0.999976	19894	0	-0.68945
TTLL1	4	0.0082681	0.026018	0.862569	605	2	-1.6052	0.20878	0.31305	0.999976	5740	1	-1.6052
MYL6	4	0.0082844	0.026059	0.862569	606	2	-0.94268	0.51495	0.53836	0.999976	10177	1	-0.94268
RPS6KL1	4	0.0082954	0.02608	0.862569	607	3	-0.80629	0.43371	0.48099	0.999976	9001	1	-0.80629
ARHGAP22	4	0.0083158	0.026134	0.862569	608	2	-0.20181	0.81561	0.81579	0.999976	15978	0	-0.20181
C16orf97	4	0.0083671	0.026257	0.862569	609	2	-0.39789	0.90264	0.90255	0.999976	17877	0	-0.39789
LCN2	4	0.0083721	0.026268	0.862569	610	3	-1.288	0.98978	0.98985	0.999976	19841	0	-1.288
TRDMT1	4	0.0083831	0.026296	0.862569	611	2	-0.56305	0.92177	0.92161	0.999976	18315	0	-0.56305
Non-TargetingControl_816	1	0.0084129	0.026365	0.862569	612	1	-0.79085	0.99159	0.99158	0.999976	19893	0	-0.79085
ZC3H6	4	0.0084169	0.026373	0.862569	613	3	-0.71852	0.94491	0.94474	0.999976	18817	0	-0.71852
CLK2	4	0.0084184	0.026375	0.862569	614	1	-0.2593	0.93818	0.93809	0.999976	18669	0	-0.2593
SIAE	4	0.0084382	0.026419	0.862569	615	2	-0.28162	0.35033	0.42754	0.999976	7979	1	-0.28162
PDS5B	4	0.0084547	0.026465	0.862569	616	3	-1.113	0.4516	0.49307	0.999976	9229	1	-1.113
FBLIM1	4	0.0084713	0.026511	0.862569	617	2	-0.83545	0.58544	0.59371	0.999976	11329	1	-0.83545
ST6GALNAC2	4	0.0084934	0.026567	0.862569	618	2	-0.058925	0.046439	0.10607	0.999976	2031	2	-0.058925
CCNJL	4	0.0085211	0.026631	0.862569	619	1	-0.0068347	0.85401	0.85411	0.999976	16787	0	-0.0068347
MICA	4	0.0085724	0.026749	0.862569	620	2	-0.59284	0.86557	0.86558	0.999976	17041	0	-0.59284
KCNIP4	4	0.0085877	0.02679	0.862569	621	2	-0.39525	0.59212	0.59932	0.999976	11433	1	-0.39525
FBXO27	4	0.0085932	0.026802	0.862569	622	3	-0.65479	0.94733	0.94718	0.999976	18868	0	-0.65479
CCDC73	4	0.0086004	0.02682	0.862569	623	3	-2.1934	0.96682	0.96684	0.999976	19301	0	-2.1934
KCNRG	4	0.0086076	0.026835	0.862569	624	3	-0.71448	0.12079	0.20298	0.999976	3719	1	-0.71448
ADH5	4	0.0086237	0.02687	0.862569	625	1	-0.11097	0.19068	0.29063	0.999976	5287	1	-0.11097
NBEAL1	4	0.0086545	0.02694	0.862569	626	2	-1.1301	0.86549	0.8655	0.999976	17039	0	-1.1301
VEGFB	4	0.0086601	0.026952	0.862569	627	2	-1.4021	0.03648	0.085312	0.999976	1687	2	-1.4021
ITPR2	4	0.008675	0.026988	0.862569	628	2	-0.18403	0.11362	0.19392	0.999976	3555	2	-0.18403
ATAD3B	4	0.0087088	0.027064	0.862569	629	3	-1.7027	0.51218	0.5363	0.999976	10133	1	-1.7027
PNMAL1	4	0.0087258	0.027099	0.862569	630	3	-1.272	0.16801	0.2624	0.999976	4761	1	-1.272
C12orf40	4	0.0087264	0.027102	0.862569	631	3	-2.4341	0.9284	0.92828	0.999976	18449	0	-2.4341
HEBP2	4	0.0087272	0.027103	0.862569	632	2	-0.73285	0.81776	0.81794	0.999976	16022	0	-0.73285
DBX2	4	0.00875	0.027156	0.862911	633	3	-1.1211	0.91066	0.91052	0.999976	18038	0	-1.1211
C1orf64	4	0.0087777	0.027225	0.862948	634	1	0.017031	0.6096	0.61427	0.999976	11755	1	0.017031
IL6	4	0.0087945	0.027254	0.862948	635	3	-0.93205	0.98034	0.98045	0.999976	19624	0	-0.93205
SSC4D	4	0.008823	0.027315	0.862948	636	3	-2.3462	0.76634	0.76631	0.999976	14931	0	-2.3462
TRIP4	4	0.008829	0.027329	0.862948	637	3	-0.44015	0.98787	0.98793	0.999976	19798	0	-0.44015
ZNF433	4	0.0088734	0.027425	0.863525	638	3	-1.3949	0.7499	0.74993	0.999976	14578	0	-1.3949
C2orf78	4	0.0088803	0.027438	0.863525	639	1	0.093907	0.15485	0.24576	0.999976	4473	2	0.093907
SRXN1	4	0.0089073	0.027507	0.863525	640	3	-0.54326	0.6617	0.66195	0.999976	12715	1	-0.54326
GABRB3	4	0.0089135	0.027519	0.863525	641	3	-0.78994	0.95778	0.95769	0.999976	19100	0	-0.78994
MED23	4	0.0089316	0.02757	0.863784	642	3	-0.63254	0.66039	0.66068	0.999976	12692	1	-0.63254
ZNF432	4	0.0089829	0.027692	0.864689	643	1	-0.21758	0.91499	0.91481	0.999976	18138	0	-0.21758
RESP18	4	0.0089948	0.027721	0.864689	644	3	-0.83692	0.70611	0.70608	0.999976	13666	0	-0.83692
WDR60	4	0.0090145	0.027757	0.864689	645	3	-0.81115	0.98405	0.98418	0.999976	19709	0	-0.81115
KHNYN	4	0.0090208	0.027771	0.864689	646	2	-0.65021	0.15521	0.24622	0.999976	4480	1	-0.65021
CPO	4	0.0090855	0.027917	0.867882	647	1	0.033854	0.13981	0.22697	0.999976	4131	1	0.033854
CNOT10	4	0.0091368	0.028029	0.870011	648	3	-1.5326	0.09777	0.17383	0.999976	3176	1	-1.5326
RERE	4	0.0091635	0.028099	0.870567	649	2	-0.55039	0.7039	0.70387	0.999976	13609	0	-0.55039
ACTL10	4	0.0091881	0.028155	0.870567	650	3	-0.94332	0.91525	0.91507	0.999976	18147	0	-0.94332
MAB21L2	4	0.009198	0.02818	0.870567	651	3	-1.0321	0.92892	0.9288	0.999976	18463	0	-1.0321
HIST1H2AA	4	0.0092325	0.028248	0.870567	652	2	-0.52936	0.55614	0.56974	0.999976	10844	1	-0.52936
C9orf72	4	0.0092394	0.028263	0.870567	653	2	-0.058984	0.05133	0.11446	0.999976	2173	2	-0.058984
TNFRSF8	4	0.0093247	0.028446	0.873847	654	3	-0.92239	0.96673	0.96676	0.999976	19300	0	-0.92239
PPAPDC2	4	0.009342	0.028489	0.873847	655	1	0.019272	0.19591	0.29717	0.999976	5425	1	0.019272
SS18L1	4	0.0093933	0.028617	0.873847	656	1	-0.10125	0.93824	0.93814	0.999976	18672	0	-0.10125
GCSAM	4	0.009431	0.028708	0.873847	657	3	-0.57217	0.32577	0.41262	0.999976	7685	1	-0.57217
GLIPR2	4	0.009459	0.028772	0.873847	658	3	-1.2151	0.97981	0.97989	0.999976	19605	0	-1.2151
OR51I2	4	0.0094958	0.028855	0.873847	659	1	0.10464	0.52045	0.54248	0.999976	10262	1	0.10464
IRAK3	4	0.0095471	0.02897	0.873847	660	1	0.034384	0.57444	0.58468	0.999976	11151	1	0.034384
NRN1	4	0.0095984	0.02908	0.873847	661	1	0.019899	0.62984	0.63224	0.999976	12118	1	0.019899
FOS	4	0.0096076	0.029101	0.873847	662	3	-1.8654	0.69742	0.69736	0.999976	13466	0	-1.8654
LYPD6B	4	0.0096308	0.029164	0.873847	663	3	-0.661	0.43698	0.48315	0.999976	9040	1	-0.661
INPP1	4	0.0096411	0.029186	0.873847	664	3	-1.0297	0.91109	0.91097	0.999976	18051	0	-1.0297
TMOD3	4	0.0097039	0.029331	0.873847	665	3	-0.58978	0.75379	0.7538	0.999976	14664	0	-0.58978
Non-TargetingControl_315	1	0.00973	0.029387	0.873847	666	1	-0.93311	0.99027	0.99032	0.999976	19861	0	-0.93311
HDAC5	4	0.0097522	0.029436	0.873847	667	2	-0.0058522	0.18546	0.28416	0.999976	5160	2	-0.0058522
CS	4	0.0097942	0.029519	0.873847	668	3	-0.83311	0.8095	0.80962	0.999976	15839	0	-0.83311
TMEM206	4	0.0098035	0.029535	0.873847	669	3	-0.83255	0.67891	0.67883	0.999976	13080	1	-0.83255
RASA2	4	0.0098161	0.029561	0.873847	670	3	-0.46215	0.86027	0.86039	0.999976	16925	0	-0.46215
BRWD3	4	0.009828	0.029589	0.873847	671	2	-0.7716	0.80139	0.80143	0.999976	15676	0	-0.7716
MALT1	4	0.0098412	0.029617	0.873847	672	3	-1.8412	0.9673	0.96732	0.999976	19317	0	-1.8412
GLRX2	4	0.0098458	0.029625	0.873847	673	2	-0.98185	0.98764	0.9877	0.999976	19789	0	-0.98185
C5orf24	4	0.0098543	0.029652	0.873847	674	3	-1.0039	0.9885	0.98855	0.999976	19808	0	-1.0039
HNRNPD	4	0.0098548	0.029652	0.873847	675	1	-0.25214	0.90477	0.90461	0.999976	17922	0	-0.25214
DCTN6	4	0.0098752	0.029703	0.873847	676	3	-1.7377	0.77564	0.77571	0.999976	15130	0	-1.7377
TM9SF1	4	0.0098883	0.029736	0.873847	677	3	-0.45005	0.81543	0.81562	0.999976	15972	0	-0.45005
ZNF568	4	0.009906	0.029776	0.873847	678	1	-0.20334	0.65668	0.65704	0.999976	12628	1	-0.20334
OAZ2	4	0.0099356	0.029833	0.873847	679	3	-0.86327	0.39584	0.45613	0.999976	8527	1	-0.86327
TCTEX1D1	4	0.0099646	0.029902	0.873847	680	3	-0.61906	0.29342	0.39371	0.999976	7306	1	-0.61906
SLC25A20	4	0.0099886	0.029951	0.873847	681	3	-1.4064	0.99145	0.99144	0.999976	19886	0	-1.4064
CHI3L2	4	0.01	0.029974	0.873847	682	2	-0.6029	0.84249	0.84258	0.999976	16540	0	-0.6029
DNAJC25	4	0.010007	0.029986	0.873847	683	3	-1.5786	0.11769	0.19903	0.999976	3638	1	-1.5786
Non-TargetingControl_21	1	0.010014	0.029999	0.873847	684	1	-0.70148	0.98999	0.99005	0.999976	19850	0	-0.70148
WEE2	4	0.010042	0.03006	0.873847	685	2	-0.45472	0.18308	0.28122	0.999976	5107	1	-0.45472
DDX3Y	4	0.010044	0.030064	0.873847	686	3	-0.85564	0.85698	0.85716	0.999976	16854	0	-0.85564
DPCR1	4	0.010111	0.030217	0.873847	687	2	-0.27886	0.95056	0.95042	0.999976	18935	0	-0.27886
PCDHAC1	4	0.01014	0.03028	0.873847	688	3	-0.57767	0.96234	0.96233	0.999976	19212	0	-0.57767
Non-TargetingControl_63	1	0.010143	0.030288	0.873847	689	1	-1.138	0.98986	0.98992	0.999976	19845	0	-1.138
ANKRD34C	4	0.010156	0.030312	0.873847	690	2	-1.1088	0.82714	0.82727	0.999976	16205	0	-1.1088
TGIF2LY	4	0.010162	0.030325	0.873847	691	1	0.022927	0.39892	0.45817	0.999976	8564	1	0.022927
LPPR1	4	0.010214	0.030442	0.873847	692	1	-0.085035	0.85831	0.85845	0.999976	16881	0	-0.085035
MIER2	4	0.010246	0.03051	0.873847	693	3	-0.5688	0.39016	0.45247	0.999976	8467	1	-0.5688
PCK2	4	0.010265	0.030548	0.873847	694	1	-0.12833	0.89204	0.89202	0.999976	17626	0	-0.12833
ARHGAP11A	4	0.010277	0.030573	0.873847	695	2	-0.53687	0.092787	0.16752	0.999976	3053	1	-0.53687
KLHL21	4	0.010295	0.030609	0.873847	696	2	-0.4984	0.66378	0.66393	0.999976	12757	1	-0.4984
AMZ1	4	0.010311	0.030644	0.873847	697	3	-1.1488	0.54794	0.56335	0.999976	10700	1	-1.1488
MARCH5	4	0.010316	0.030657	0.873847	699	3	-1.0754	0.98238	0.98249	0.999976	19665	0	-1.0754
ZNF19	4	0.010316	0.030657	0.873847	698	3	-0.9533	0.95316	0.95309	0.999976	18994	0	-0.9533
Non-TargetingControl_343	1	0.010337	0.030697	0.873847	700	1	-2.8857	0.98966	0.98972	0.999976	19837	0	-2.8857
NPPB	4	0.010343	0.030718	0.873847	701	3	-1.4638	0.85009	0.85026	0.999976	16703	0	-1.4638
ECI2	4	0.010349	0.030732	0.873847	702	3	-0.53552	0.81254	0.81267	0.999976	15902	0	-0.53552
TMEM110	4	0.010362	0.030761	0.873847	703	3	-0.80687	0.94483	0.94466	0.999976	18815	0	-0.80687
KPRP	4	0.010367	0.030772	0.873847	704	2	-0.21156	0.36158	0.43437	0.999976	8111	1	-0.21156
MFHAS1	4	0.010392	0.030825	0.873847	705	3	-0.58534	0.95855	0.95847	0.999976	19124	0	-0.58534
UBC	4	0.010411	0.030865	0.873847	706	3	-0.62374	0.15635	0.24769	0.999976	4507	1	-0.62374
TMEM55B	4	0.010419	0.030882	0.873847	707	3	-0.30829	0.62193	0.62512	0.999976	11975	1	-0.30829
HS6ST1	4	0.010452	0.030954	0.873847	708	3	-0.67411	0.98494	0.985	0.999976	19728	0	-0.67411
PRAMEF17	4	0.010454	0.030962	0.873847	709	3	-1.4479	0.82755	0.82767	0.999976	16219	0	-1.4479
PPP1R7	4	0.01046	0.030981	0.873847	710	3	-1.5681	0.82507	0.82526	0.999976	16165	0	-1.5681
MAF1	4	0.01047	0.031003	0.873847	711	1	-0.12694	0.89935	0.89929	0.999976	17794	0	-0.12694
Non-TargetingControl_4	1	0.010479	0.031018	0.873847	712	1	-2.2189	0.98952	0.98957	0.999976	19833	0	-2.2189
CSRNP2	4	0.01055	0.031179	0.873847	713	3	-1.4952	0.95259	0.9525	0.999976	18983	0	-1.4952
ERAL1	4	0.010572	0.031231	0.873847	714	1	-0.11992	0.90307	0.90297	0.999976	17886	0	-0.11992
FGR	4	0.010594	0.031283	0.873847	715	3	-0.70197	0.9907	0.99072	0.999976	19871	0	-0.70197
LRSAM1	4	0.010624	0.031367	0.873847	716	2	-0.48139	0.036348	0.085015	0.999976	1682	1	-0.48139
B4GALNT1	4	0.010626	0.031374	0.873847	717	3	-0.85904	0.99221	0.99219	0.999976	19906	0	-0.85904
RFPL4B	4	0.010648	0.031422	0.873847	718	3	-0.73382	0.80584	0.80595	0.999976	15760	0	-0.73382
VIP	4	0.010651	0.03143	0.873847	719	3	-1.0154	0.88124	0.88124	0.999976	17386	0	-1.0154
RHEBL1	4	0.010655	0.031439	0.873847	720	3	-0.79295	0.7347	0.73473	0.999976	14252	0	-0.79295
ELP2	4	0.010668	0.03147	0.873847	721	2	-0.75154	0.238	0.34924	0.999976	6451	1	-0.75154
SMOX	4	0.010675	0.031487	0.873847	722	1	0.38749	0.17339	0.26907	0.999976	4885	2	0.38749
AKAP2	4	0.010698	0.031545	0.873847	723	2	-0.98303	0.96945	0.96944	0.999976	19367	0	-0.98303
USP15	4	0.010711	0.031576	0.873847	724	2	-1.1005	0.80065	0.80068	0.999976	15657	0	-1.1005
UMAD1	4	0.010717	0.031589	0.873847	725	2	-1.4512	0.22383	0.33168	0.999976	6093	1	-1.4512
TMSB4Y	4	0.010726	0.031609	0.873847	726	2	-0.19146	0.10483	0.18277	0.999976	3340	1	-0.19146
UCHL3	4	0.01077	0.031701	0.873847	727	3	-0.69277	0.98891	0.98896	0.999976	19819	0	-0.69277
OCIAD2	4	0.010785	0.031724	0.873847	728	2	-0.41052	0.76411	0.76408	0.999976	14881	0	-0.41052
MELK	4	0.010791	0.031737	0.873847	729	2	-0.60216	0.92172	0.92156	0.999976	18314	0	-0.60216
Non-TargetingControl_404	1	0.010815	0.031786	0.873847	730	1	-0.73072	0.98919	0.98923	0.999976	19826	0	-0.73072
PRRG4	4	0.010825	0.031808	0.873847	731	3	-0.63044	0.92035	0.92014	0.999976	18281	0	-0.63044
ACVR1C	4	0.010829	0.031817	0.873847	732	2	-0.2237	0.88187	0.88182	0.999976	17403	0	-0.2237
FAM13C	4	0.010841	0.031845	0.873847	733	2	-0.45982	0.89905	0.89899	0.999976	17790	0	-0.45982
Non-TargetingControl_46	1	0.010892	0.03197	0.874997	734	1	-0.7935	0.98911	0.98915	0.999976	19824	0	-0.7935
IFNA7	4	0.010912	0.032012	0.874997	735	3	-0.69052	0.96833	0.96832	0.999976	19341	0	-0.69052
WNK3	4	0.010931	0.032054	0.874997	736	3	-0.7687	0.44469	0.48843	0.999976	9144	1	-0.7687
KIAA0368	4	0.010951	0.032098	0.874997	737	3	-0.83309	0.90416	0.90402	0.999976	17906	0	-0.83309
CH17-360D5.1	4	0.010982	0.032159	0.874997	738	1	0.30254	0.47342	0.50817	0.999976	9562	1	0.30254
RLTPR	4	0.011015	0.032239	0.874997	739	2	-0.51875	0.5657	0.57742	0.999976	11010	1	-0.51875
CCDC36	4	0.011028	0.032265	0.874997	740	3	-1.1512	0.31311	0.40509	0.999976	7539	1	-1.1512
CNGA1	4	0.011033	0.03228	0.874997	741	2	-0.72943	0.85125	0.85136	0.999976	16726	0	-0.72943
RGAG4	4	0.011052	0.032321	0.874997	742	3	-0.86719	0.94675	0.9466	0.999976	18853	0	-0.86719
Non-TargetingControl_740	1	0.011086	0.0324	0.874997	743	1	-0.69664	0.98891	0.98896	0.999976	19820	0	-0.69664
ADAM23	4	0.011111	0.032464	0.874997	744	3	-1.2789	0.9823	0.9824	0.999976	19662	0	-1.2789
IL1R1	4	0.011122	0.032486	0.874997	745	3	-0.63489	0.61559	0.61948	0.999976	11861	1	-0.63489
C12orf4	4	0.011134	0.032517	0.874997	746	2	-0.35431	0.8072	0.80732	0.999976	15789	0	-0.35431
BTBD7	4	0.011136	0.032519	0.874997	747	2	-0.48387	0.45144	0.49295	0.999976	9226	1	-0.48387
OR2H1	4	0.011171	0.032584	0.874997	748	3	-1.0152	0.44545	0.48895	0.999976	9158	1	-1.0152
CYP4V2	4	0.011187	0.032627	0.874997	749	1	0.12523	0.16215	0.25501	0.999976	4637	2	0.12523
CBWD5	4	0.01121	0.032672	0.874997	750	3	-2.358	0.014461	0.037683	0.796583	951	1	-2.358
ITGB3	4	0.011238	0.032733	0.874997	751	2	-0.26985	0.87042	0.87043	0.999976	17137	0	-0.26985
FAM221B	4	0.011247	0.032755	0.874997	752	3	-0.6755	0.71791	0.71801	0.999976	13896	0	-0.6755
TAC3	4	0.01126	0.032789	0.874997	753	3	-0.74431	0.98857	0.98861	0.999976	19810	0	-0.74431
NDUFB2	4	0.011264	0.0328	0.874997	754	3	-1.5834	0.66662	0.6667	0.999976	12819	1	-1.5834
PHB	4	0.011341	0.032986	0.878795	755	1	0.81563	0.02864	0.068721	0.97069	1424	2	0.81563
GPX6	4	0.011392	0.033095	0.880135	756	1	-0.13583	0.87204	0.87202	0.999976	17170	0	-0.13583
LTF	4	0.011405	0.033124	0.880135	757	3	-0.46022	0.5094	0.53423	0.999976	10095	1	-0.46022
ZNF264	4	0.011443	0.03321	0.881104	758	1	-0.135	0.85027	0.85042	0.999976	16709	0	-0.135
TIMD4	4	0.011482	0.033296	0.881104	760	3	-0.82659	0.14689	0.23595	0.999976	4298	1	-0.82659
FAM175A	4	0.011482	0.033296	0.881104	759	2	-0.56725	0.76874	0.76873	0.999976	14986	0	-0.56725
GLCE	4	0.011502	0.033336	0.881104	761	3	-0.61578	0.30721	0.40168	0.999976	7473	1	-0.61578
FDXACB1	4	0.011546	0.033434	0.882526	762	2	-0.64641	0.70017	0.70016	0.999976	13536	0	-0.64641
CDS1	4	0.011597	0.03356	0.884711	763	3	-0.51029	0.51639	0.53946	0.999976	10199	1	-0.51029
FAM47E	4	0.01163	0.033631	0.885419	764	3	-0.64041	0.99196	0.99194	0.999976	19899	0	-0.64041
PRKCH	4	0.011687	0.033743	0.885965	765	2	-1.143	0.32196	0.41032	0.999976	7652	1	-1.143
RALGAPB	4	0.011699	0.033769	0.885965	766	2	-0.18096	0.71943	0.71946	0.999976	13926	0	-0.18096
ZSCAN12	4	0.011719	0.033807	0.885965	767	2	-0.8623	0.54216	0.55885	0.999976	10609	1	-0.8623
Non-TargetingControl_782	1	0.011732	0.033834	0.885965	768	1	-1.1591	0.98827	0.98832	0.999976	19803	0	-1.1591
KDELC2	4	0.01175	0.033877	0.885965	769	3	-0.74436	0.98846	0.98851	0.999976	19806	0	-0.74436
TMPRSS11A	4	0.011767	0.033916	0.885965	770	3	-1.0665	0.87407	0.87405	0.999976	17221	0	-1.0665
ZNF101	4	0.01179	0.033969	0.88619	771	2	-0.70185	0.83352	0.8336	0.999976	16356	0	-0.70185
CFH	4	0.011841	0.034081	0.886375	772	2	-0.42917	0.75698	0.75699	0.999976	14729	0	-0.42917
F2R	4	0.011846	0.03409	0.886375	773	3	-1.6391	0.81814	0.81831	0.999976	16033	0	-1.6391
ADGRA2	4	0.011853	0.034108	0.886375	774	2	-0.78908	0.63262	0.63476	0.999976	12173	1	-0.78908
LRRTM1	4	0.011888	0.034185	0.886534	775	3	-0.57394	0.20108	0.30344	0.999976	5535	1	-0.57394
NCAM1	4	0.011904	0.034223	0.886534	776	1	0.2002	0.62516	0.62798	0.999976	12029	1	0.2002
ROS1	4	0.011913	0.034247	0.886534	777	2	-0.62215	0.73517	0.73521	0.999976	14262	0	-0.62215
EVA1B	4	0.012006	0.034465	0.891045	778	2	-0.86913	0.86006	0.86019	0.999976	16920	0	-0.86913
GMPR	4	0.012089	0.034647	0.892407	779	3	-0.56344	0.84905	0.8492	0.999976	16676	0	-0.56344
FASTK	4	0.012108	0.034688	0.892407	780	3	-0.48831	0.95802	0.95794	0.999976	19108	0	-0.48831
SYT15	4	0.012109	0.034689	0.892407	781	1	-0.26503	0.94634	0.94618	0.999976	18844	0	-0.26503
MAOA	4	0.012119	0.034714	0.892407	782	3	-1.6922	0.73145	0.73147	0.999976	14187	0	-1.6922
PFKL	4	0.01214	0.034756	0.892407	783	3	-0.59157	0.061665	0.1278	0.999976	2390	1	-0.59157
C1QTNF5	4	0.01216	0.034798	0.892407	784	1	0.81323	0.020241	0.050401	0.879992	1151	3	0.81323
DEFB105B	4	0.012173	0.034828	0.892407	785	2	-0.75068	0.7062	0.70616	0.999976	13668	0	-0.75068
PI4K2B	4	0.012252	0.034997	0.894217	786	2	-0.34795	0.55205	0.56654	0.999976	10768	1	-0.34795
CXorf40B	4	0.012262	0.035024	0.894217	787	3	-0.65648	0.74248	0.7425	0.999976	14433	0	-0.65648
SMG7	4	0.012272	0.035043	0.894217	788	3	-1.2769	0.91898	0.91875	0.999976	18250	0	-1.2769
IRX2	4	0.012313	0.035131	0.894217	789	2	-0.20803	0.49213	0.52153	0.999976	9823	1	-0.20803
Non-TargetingControl_796	1	0.012326	0.035165	0.894217	790	1	-0.95718	0.98767	0.98774	0.999976	19790	0	-0.95718
REST	4	0.012335	0.035191	0.894217	791	3	-1.0042	0.42356	0.47428	0.999976	8881	1	-1.0042
ULBP2	4	0.012364	0.035254	0.894217	792	2	-0.12684	0.11363	0.19395	0.999976	3556	2	-0.12684
IFT74	4	0.012365	0.035255	0.894217	793	1	0.29957	0.22479	0.33286	0.999976	6114	2	0.29957
PLSCR3	4	0.012402	0.035335	0.894894	794	3	-0.61994	0.74002	0.74004	0.999976	14366	0	-0.61994
SERPIND1	4	0.012416	0.03537	0.894894	795	2	-0.18232	0.93784	0.93777	0.999976	18664	0	-0.18232
PGBD4	4	0.01245	0.035449	0.895729	796	2	-1.1757	0.76959	0.76959	0.999976	15007	0	-1.1757
URGCP	4	0.012467	0.035492	0.895729	797	3	-0.64155	0.69675	0.69668	0.999976	13450	0	-0.64155
BNIP3	4	0.012569	0.035726	0.896523	798	2	-0.33993	0.68358	0.68346	0.999976	13178	0	-0.33993
Non-TargetingControl_392	1	0.012571	0.035729	0.896523	799	1	-0.95471	0.98743	0.98749	0.999976	19780	0	-0.95471
ARHGAP33	4	0.012576	0.035737	0.896523	800	2	-0.76615	0.30603	0.40099	0.999976	7462	1	-0.76615
IDH3B	4	0.012609	0.035807	0.896523	801	2	-0.66572	0.80977	0.8099	0.999976	15845	0	-0.66572
LOC79999	4	0.01262	0.035824	0.896523	802	2	-0.7503	0.33239	0.41661	0.999976	7767	1	-0.7503
FXYD6	4	0.012672	0.035929	0.896523	803	1	0.10021	0.45085	0.49255	0.999976	9220	1	0.10021
SUOX	4	0.012676	0.035936	0.896523	804	2	-0.43474	0.66505	0.66516	0.999976	12782	1	-0.43474
ZHX2	4	0.012689	0.035958	0.896523	805	3	-0.70756	0.76695	0.76692	0.999976	14944	0	-0.70756
CDADC1	4	0.012698	0.035976	0.896523	806	3	-1.6724	0.9928	0.99276	0.999976	19922	0	-1.6724
PTPRR	4	0.012723	0.036029	0.896523	807	3	-1.2186	0.49585	0.5242	0.999976	9884	1	-1.2186
RPS6KC1	4	0.012774	0.036149	0.896523	808	3	-0.93459	0.5642	0.57625	0.999976	10989	1	-0.93459
DMC1	4	0.012783	0.036172	0.896523	809	3	-0.59574	0.90481	0.90465	0.999976	17923	0	-0.59574
KIAA1598	4	0.01279	0.036189	0.896523	810	3	-1.3293	0.87782	0.87777	0.999976	17296	0	-1.3293
POU2AF1	4	0.012796	0.036207	0.896523	811	3	-1.0342	0.83033	0.83043	0.999976	16277	0	-1.0342
IKBIP	4	0.012856	0.036359	0.896523	812	2	-0.50072	0.82043	0.8206	0.999976	16065	0	-0.50072
SIX4	4	0.012876	0.036403	0.896523	813	1	-0.12046	0.85142	0.85154	0.999976	16732	0	-0.12046
KSR2	4	0.012877	0.036404	0.896523	814	3	-0.58037	0.16968	0.26446	0.999976	4808	1	-0.58037
DGKE	4	0.012904	0.036466	0.896523	815	2	-0.56863	0.55749	0.57082	0.999976	10871	1	-0.56863
KMT2A	4	0.01291	0.036483	0.896523	816	2	-0.84971	0.73778	0.7378	0.999976	14309	0	-0.84971
MYEOV2	4	0.012927	0.036525	0.896523	817	1	0.29024	0.52345	0.54467	0.999976	10324	1	0.29024
C17orf107	4	0.01293	0.036531	0.896523	818	3	-0.75786	0.68342	0.68332	0.999976	13176	0	-0.75786
FAM205A	4	0.012961	0.036605	0.896523	819	3	-1.1259	0.99018	0.99023	0.999976	19857	0	-1.1259
CTBP1	4	0.013081	0.036864	0.896523	820	2	-0.62451	0.8897	0.88973	0.999976	17574	0	-0.62451
GRIK4	4	0.013105	0.036916	0.896523	821	3	-0.89505	0.76112	0.76109	0.999976	14817	0	-0.89505
OR5B2	4	0.013111	0.036933	0.896523	822	3	-0.57003	0.58327	0.59187	0.999976	11288	1	-0.57003
FMNL1	4	0.013132	0.036981	0.896523	823	1	0.16146	0.19486	0.29589	0.999976	5401	1	0.16146
RGS12	4	0.013136	0.036986	0.896523	824	3	-0.57247	0.5503	0.56512	0.999976	10737	1	-0.57247
TECTB	4	0.013174	0.037073	0.896523	825	3	-1.0159	0.96588	0.96589	0.999976	19284	0	-1.0159
UBXN2B	4	0.013183	0.037098	0.896523	826	2	-1.433	0.52484	0.54568	0.999976	10348	1	-1.433
PHC3	4	0.013194	0.037123	0.896523	827	3	-1.1923	0.9359	0.93585	0.999976	18624	0	-1.1923
TTC36	4	0.013234	0.037199	0.896523	828	2	-0.50883	0.86963	0.86964	0.999976	17120	0	-0.50883
SQRDL	4	0.013256	0.037251	0.896523	829	3	-0.87801	0.82141	0.82159	0.999976	16086	0	-0.87801
CLPSL1	4	0.013262	0.037267	0.896523	830	3	-0.92357	0.66186	0.66209	0.999976	12718	1	-0.92357
GPR26	4	0.01331	0.037391	0.896523	831	3	-0.63467	0.70099	0.70098	0.999976	13551	0	-0.63467
PDS5A	4	0.013337	0.03745	0.896523	832	1	-0.2114	0.35885	0.43272	0.999976	8076	1	-0.2114
C16orf58	4	0.013351	0.037485	0.896523	833	2	-0.90305	0.46916	0.50515	0.999976	9507	1	-0.90305
TWSG1	4	0.013385	0.037555	0.896523	834	3	-1.4679	0.96434	0.96432	0.999976	19252	0	-1.4679
PERP	4	0.013388	0.03756	0.896523	835	2	-0.58134	0.94683	0.94668	0.999976	18856	0	-0.58134
DBN1	4	0.013439	0.037674	0.896523	836	2	-0.10488	0.12757	0.21157	0.999976	3868	1	-0.10488
CFAP45	4	0.01349	0.037785	0.896523	837	3	-0.57541	0.54754	0.56306	0.999976	10693	1	-0.57541
PIANP	4	0.013509	0.03783	0.896523	838	2	-0.4006	0.95469	0.95457	0.999976	19031	0	-0.4006
HDAC2	4	0.013532	0.037881	0.896523	839	3	-0.80691	0.44847	0.49101	0.999976	9191	1	-0.80691
GBX1	4	0.013541	0.037897	0.896523	840	1	-0.20659	0.7374	0.73741	0.999976	14302	0	-0.20659
HOPX	4	0.013571	0.037957	0.896523	841	2	-0.81438	0.77421	0.77426	0.999976	15101	0	-0.81438
ST6GALNAC1	4	0.013592	0.038002	0.896523	842	2	-0.98992	0.6661	0.66618	0.999976	12807	1	-0.98992
SYNPO2L	4	0.013643	0.038102	0.896523	843	2	-1.4535	0.31762	0.40777	0.999976	7594	1	-1.4535
ARG2	4	0.013681	0.038198	0.896523	844	2	-0.12529	0.24609	0.35933	0.999976	6639	2	-0.12529
GOLGA7B	4	0.013693	0.038218	0.896523	845	3	-0.84298	0.39598	0.45623	0.999976	8528	1	-0.84298
ACE	4	0.013694	0.038221	0.896523	846	2	-0.41707	0.80733	0.80746	0.999976	15793	0	-0.41707
HLA-DOA	4	0.013703	0.038247	0.896523	847	3	-0.7013	0.45101	0.49266	0.999976	9222	1	-0.7013
PER1	4	0.013709	0.038256	0.896523	848	2	-0.57008	0.51597	0.53913	0.999976	10192	1	-0.57008
PARVB	4	0.013722	0.03829	0.896523	849	3	-0.60874	0.99219	0.99217	0.999976	19903	0	-0.60874
FBXW4	4	0.01373	0.038303	0.896523	850	2	-0.66606	0.2662	0.37821	0.999976	7011	1	-0.66606
RAB1B	4	0.013746	0.038331	0.896523	851	2	-0.22275	0.79674	0.79677	0.999976	15578	0	-0.22275
PHYHD1	4	0.013771	0.038385	0.896523	852	3	-0.61313	0.9806	0.98071	0.999976	19628	0	-0.61313
BMP4	4	0.013777	0.038399	0.896523	853	3	-0.74301	0.88467	0.88458	0.999976	17473	0	-0.74301
PATE1	4	0.013778	0.0384	0.896523	854	3	-0.77352	0.89447	0.89443	0.999976	17691	0	-0.77352
MAP7	4	0.013797	0.038443	0.896523	855	2	-0.92806	0.86953	0.86954	0.999976	17116	0	-0.92806
RGS6	4	0.013813	0.038471	0.896523	856	3	-1.4439	0.23821	0.34951	0.999976	6456	1	-1.4439
PRTG	4	0.013829	0.038502	0.896523	857	3	-0.99057	0.64249	0.64373	0.999976	12358	1	-0.99057
KRTAP10-2	4	0.013848	0.03854	0.896523	858	2	-0.6093	0.52289	0.54424	0.999976	10317	1	-0.6093
FBN1	4	0.013875	0.038599	0.896523	859	3	-1.1321	0.46345	0.50123	0.999976	9420	1	-1.1321
APOO	4	0.013878	0.038605	0.896523	860	3	-0.86664	0.99209	0.99208	0.999976	19901	0	-0.86664
CENPB	4	0.013945	0.038743	0.896523	861	2	-0.45023	0.52372	0.54486	0.999976	10328	1	-0.45023
CLC	4	0.01395	0.038753	0.896523	862	2	-0.42591	0.64266	0.64388	0.999976	12362	1	-0.42591
TESK1	4	0.013956	0.038765	0.896523	863	3	-0.8207	0.98573	0.98581	0.999976	19748	0	-0.8207
SFTPA2	4	0.013976	0.038802	0.896523	864	3	-0.52818	0.71085	0.71086	0.999976	13759	0	-0.52818
OR52N5	4	0.01398	0.038815	0.896523	865	2	-0.4871	0.91156	0.91145	0.999976	18059	0	-0.4871
AQP10	4	0.013994	0.038846	0.896523	866	2	-1.0605	0.97045	0.97045	0.999976	19395	0	-1.0605
XPOT	4	0.014008	0.038879	0.896523	867	2	-0.52375	0.9679	0.96791	0.999976	19331	0	-0.52375
ARFIP1	4	0.014022	0.038904	0.896523	868	3	-0.90216	0.95112	0.95101	0.999976	18950	0	-0.90216
GEMIN2	4	0.014052	0.038973	0.896523	869	2	-0.42972	0.30079	0.39797	0.999976	7390	1	-0.42972
TMEM151B	4	0.014057	0.038985	0.896523	870	3	-0.71663	0.75557	0.75559	0.999976	14700	0	-0.71663
ADAM17	4	0.014103	0.039089	0.896523	871	3	-0.94893	0.98779	0.98785	0.999976	19796	0	-0.94893
OR5R1	4	0.014113	0.039112	0.896523	872	2	-0.67828	0.46148	0.49983	0.999976	9388	1	-0.67828
ZDHHC13	4	0.014117	0.039117	0.896523	873	3	-0.4894	0.91317	0.91303	0.999976	18094	0	-0.4894
ZFYVE19	4	0.014126	0.039141	0.896523	874	3	-0.93385	0.9669	0.96692	0.999976	19306	0	-0.93385
NMB	4	0.014127	0.039142	0.896523	875	3	-1.0282	0.70628	0.70625	0.999976	13670	0	-1.0282
NME9	4	0.014143	0.039168	0.896523	876	3	-0.77849	0.96818	0.96818	0.999976	19337	0	-0.77849
GPR180	4	0.014149	0.039186	0.896523	877	3	-1.6996	0.094994	0.17029	0.999976	3111	1	-1.6996
BRMS1L	4	0.014154	0.039195	0.896523	878	2	-0.46991	0.74195	0.74198	0.999976	14418	0	-0.46991
GK2	4	0.014176	0.03924	0.896523	879	3	-0.65599	0.95527	0.95516	0.999976	19041	0	-0.65599
Non-TargetingControl_174	1	0.014185	0.03926	0.896523	880	1	-0.89171	0.98582	0.98589	0.999976	19750	0	-0.89171
CPXM1	4	0.01419	0.039268	0.896523	881	2	-0.89232	0.62427	0.62717	0.999976	12009	1	-0.89232
PAIP2	4	0.014238	0.03938	0.897486	882	3	-2.3883	0.85135	0.85146	0.999976	16730	0	-2.3883
MND1	4	0.014247	0.039399	0.897486	883	3	-1.7618	0.86115	0.86124	0.999976	16952	0	-1.7618
Non-TargetingControl_842	1	0.01434	0.039592	0.899699	884	1	-0.9924	0.98566	0.98574	0.999976	19745	0	-0.9924
Non-TargetingControl_111	1	0.014353	0.03962	0.899699	885	1	-0.67419	0.98565	0.98572	0.999976	19743	0	-0.67419
RIPPLY2	4	0.014359	0.039631	0.899699	886	1	-0.023736	0.82658	0.82673	0.999976	16190	0	-0.023736
FAM83F	4	0.01441	0.03975	0.900862	887	2	-0.9905	0.97378	0.97383	0.999976	19473	0	-0.9905
WDR81	4	0.014418	0.039772	0.900862	888	3	-0.63561	0.87819	0.87816	0.999976	17308	0	-0.63561
CDC37L1	4	0.014461	0.039854	0.900862	889	2	-0.96288	0.89749	0.89741	0.999976	17752	0	-0.96288
ADPGK	4	0.014484	0.039897	0.900862	890	3	-0.90353	0.99152	0.99151	0.999976	19891	0	-0.90353
IFNA4	4	0.014487	0.039906	0.900862	891	3	-1.0876	0.50142	0.52832	0.999976	9974	1	-1.0876
TSTD3	4	0.014512	0.039954	0.900929	892	3	-0.53661	0.976	0.97603	0.999976	19520	0	-0.53661
POLM	4	0.014537	0.040012	0.90124	893	2	-0.54479	0.92582	0.92567	0.999976	18396	0	-0.54479
TSHZ1	4	0.014587	0.040132	0.901836	894	2	-0.49993	0.48883	0.51915	0.999976	9775	1	-0.49993
ZNF671	4	0.014595	0.040151	0.901836	895	3	-0.81069	0.90386	0.90373	0.999976	17901	0	-0.81069
SAP130	4	0.014614	0.040189	0.901836	896	3	-1.9365	0.87654	0.87651	0.999976	17271	0	-1.9365
RUSC2	4	0.014642	0.040253	0.901836	897	3	-0.57797	0.90132	0.90123	0.999976	17844	0	-0.57797
RAG1	4	0.014682	0.040341	0.901836	898	3	-1.4761	0.53577	0.55393	0.999976	10516	1	-1.4761
CCL3	4	0.014716	0.040411	0.901836	899	1	-0.18625	0.89294	0.89293	0.999976	17648	0	-0.18625
TIMM17B	4	0.014744	0.040476	0.901836	900	2	-0.39827	0.44373	0.48776	0.999976	9124	1	-0.39827
RIMKLA	4	0.014768	0.040523	0.901836	901	2	-0.16601	0.29402	0.39406	0.999976	7315	1	-0.16601
FIGNL1	4	0.014772	0.040536	0.901836	902	3	-0.95783	0.98107	0.98118	0.999976	19635	0	-0.95783
ACACA	4	0.014774	0.04054	0.901836	903	3	-0.56295	0.95286	0.95279	0.999976	18986	0	-0.56295
WFDC9	4	0.014815	0.040622	0.901836	904	3	-0.60034	0.56606	0.57771	0.999976	11019	1	-0.60034
CD47	4	0.014819	0.040626	0.901836	905	1	-0.18697	0.45956	0.4985	0.999976	9357	1	-0.18697
SLC38A3	4	0.014862	0.040735	0.901836	906	3	-0.53459	0.987	0.98709	0.999976	19773	0	-0.53459
ATIC	4	0.014865	0.040743	0.901836	907	3	-1.348	0.73363	0.73364	0.999976	14231	0	-1.348
MUSK	4	0.01487	0.040754	0.901836	908	3	-0.47808	0.84426	0.84436	0.999976	16572	0	-0.47808
SLITRK4	4	0.014923	0.040871	0.901836	909	2	0.018027	0.095916	0.17148	0.999976	3130	2	0.018027
FSBP	4	0.01494	0.040904	0.901836	910	3	-1.2712	0.9831	0.9832	0.999976	19685	0	-1.2712
ZNF45	4	0.014972	0.040971	0.901836	911	1	-1.007	0.63743	0.63915	0.999976	12260	1	-1.007
STAT2	4	0.015001	0.041034	0.901836	912	3	-0.79527	0.75371	0.75372	0.999976	14663	0	-0.79527
NADK	4	0.015002	0.041034	0.901836	913	2	-1.2237	0.78822	0.78823	0.999976	15393	0	-1.2237
MYO5A	4	0.015074	0.041196	0.901836	914	2	-0.84325	0.49958	0.52696	0.999976	9942	1	-0.84325
FIGLA	4	0.015082	0.041209	0.901836	915	2	-0.46345	0.061321	0.12733	0.999976	2378	1	-0.46345
SNX17	4	0.015101	0.041253	0.901836	916	3	-0.57618	0.50704	0.53247	0.999976	10061	1	-0.57618
POU3F2	4	0.015111	0.04127	0.901836	917	2	-0.68527	0.91782	0.91762	0.999976	18222	0	-0.68527
LGR4	4	0.015125	0.041308	0.901836	918	1	0.24135	0.14347	0.23155	0.999976	4228	2	0.24135
ARL10	4	0.015169	0.041395	0.901836	919	2	-0.45563	0.61896	0.62251	0.999976	11919	1	-0.45563
MTRNR2L7	4	0.015176	0.041409	0.901836	920	3	-0.98453	0.5186	0.54112	0.999976	10232	1	-0.98453
GABRG3	4	0.015176	0.041409	0.901836	921	1	-0.80315	0.91616	0.916	0.999976	18176	0	-0.80315
KLHL25	4	0.015183	0.041431	0.901836	922	2	-0.20568	0.54445	0.56065	0.999976	10642	1	-0.20568
TMEM256	4	0.015227	0.041528	0.901836	923	2	-0.1227	0.64256	0.6438	0.999976	12360	1	-0.1227
NPAT	4	0.015242	0.041562	0.901836	924	3	-2.0415	0.98747	0.98753	0.999976	19783	0	-2.0415
PXDN	4	0.015249	0.041578	0.901836	925	3	-0.48583	0.99007	0.99013	0.999976	19853	0	-0.48583
TLR1	4	0.01527	0.041631	0.901836	926	2	-0.12712	0.093497	0.16838	0.999976	3075	2	-0.12712
CCDC175	4	0.015278	0.041649	0.901836	927	3	-0.78241	0.96518	0.96517	0.999976	19271	0	-0.78241
OR13C5	4	0.015311	0.041719	0.901836	928	3	-0.67502	0.89797	0.8979	0.999976	17763	0	-0.67502
TOB1	4	0.015318	0.041732	0.901836	929	3	-0.6537	0.85305	0.85316	0.999976	16767	0	-0.6537
ZNF790	4	0.015329	0.041752	0.901836	930	3	-0.59696	0.90503	0.90488	0.999976	17926	0	-0.59696
ARMCX6	4	0.01538	0.041879	0.901836	932	2	-0.26527	0.68438	0.68425	0.999976	13198	0	-0.26527
DPCD	4	0.01538	0.041878	0.901836	931	2	-0.33011	0.89863	0.89856	0.999976	17780	0	-0.33011
PCBD2	4	0.015394	0.04191	0.901836	933	2	-0.26969	0.24818	0.36193	0.999976	6690	2	-0.26969
SYNGR2	4	0.015401	0.041925	0.901836	934	3	-1.1095	0.90746	0.9073	0.999976	17977	0	-1.1095
PIWIL2	4	0.015431	0.041985	0.901836	935	2	-0.48752	0.44113	0.486	0.999976	9090	1	-0.48752
REPS1	4	0.015431	0.041986	0.901836	936	2	-0.63315	0.91711	0.91697	0.999976	18199	0	-0.63315
RPAP3	4	0.015453	0.04203	0.901836	937	3	-1.3275	0.98973	0.98979	0.999976	19839	0	-1.3275
TPRG1	4	0.015489	0.042097	0.901836	938	3	-0.68023	0.98267	0.98278	0.999976	19676	0	-0.68023
OR52I2	4	0.015504	0.042125	0.901836	939	2	-0.71023	0.22793	0.33674	0.999976	6194	1	-0.71023
DMRTC1B	4	0.01552	0.042157	0.901836	940	3	-0.55498	0.98872	0.98875	0.999976	19813	0	-0.55498
NRGN	4	0.015533	0.042192	0.901836	941	1	-0.02533	0.82124	0.82144	0.999976	16080	0	-0.02533
LSP1	4	0.015554	0.042236	0.901836	942	3	-0.61918	0.80405	0.80413	0.999976	15723	0	-0.61918
NDRG2	4	0.015585	0.042302	0.902139	943	1	-0.78712	0.95735	0.95727	0.999976	19089	0	-0.78712
RWDD3	4	0.0156	0.04234	0.902139	944	3	-0.52516	0.48089	0.51344	0.999976	9669	1	-0.52516
CDH12	4	0.015636	0.042422	0.902934	945	2	-0.7182	0.24715	0.36064	0.999976	6667	2	-0.7182
AGXT	4	0.015687	0.042528	0.90424	946	3	-0.98107	0.95104	0.95093	0.999976	18946	0	-0.98107
SLC12A1	4	0.015738	0.042638	0.905363	947	3	-1.118	0.54623	0.56203	0.999976	10673	1	-1.118
SPANXN4	4	0.015779	0.042733	0.905363	948	3	-0.72903	0.97989	0.97998	0.999976	19608	0	-0.72903
SMARCD2	4	0.015791	0.042759	0.905363	949	3	-0.73766	0.94043	0.94033	0.999976	18714	0	-0.73766
IQGAP1	4	0.015818	0.042815	0.905363	950	3	-0.53903	0.71383	0.71392	0.999976	13816	0	-0.53903
OVOL3	4	0.015828	0.042835	0.905363	951	2	-0.44516	0.94366	0.94352	0.999976	18791	0	-0.44516
C17orf77	4	0.015836	0.042851	0.905363	952	3	-0.46808	0.72633	0.72635	0.999976	14075	0	-0.46808
JMJD6	4	0.015871	0.042938	0.906252	953	3	-2.0702	0.54385	0.56018	0.999976	10633	1	-2.0702
TRAF7	4	0.015891	0.042987	0.90634	954	2	-0.32778	0.80823	0.80837	0.999976	15807	0	-0.32778
PDCD1LG2	4	0.015961	0.043149	0.908258	955	2	-0.67341	0.96333	0.96332	0.999976	19233	0	-0.67341
FDFT1	4	0.015991	0.043213	0.908258	956	2	-0.45266	0.85241	0.85255	0.999976	16752	0	-0.45266
METTL2A	4	0.015993	0.043214	0.908258	957	3	-0.46558	0.77444	0.77451	0.999976	15105	0	-0.46558
ACYP1	4	0.016044	0.043321	0.909553	958	2	-0.11891	0.24006	0.35182	0.999976	6496	1	-0.11891
C20orf141	4	0.016095	0.043421	0.91071	959	2	-0.22575	0.96408	0.96407	0.999976	19247	0	-0.22575
HNRNPH2	4	0.016138	0.043521	0.911236	960	3	-0.46699	0.99009	0.99016	0.999976	19854	0	-0.46699
FXYD3	4	0.016146	0.043537	0.911236	961	2	-0.49084	0.30831	0.40229	0.999976	7485	1	-0.49084
KIF1BP	4	0.016197	0.043638	0.912409	962	2	-0.43824	0.056515	0.12111	0.999976	2271	2	-0.43824
SCP2	4	0.016248	0.043736	0.912967	963	1	0.065867	0.20291	0.30576	0.999976	5588	2	0.065867
Non-TargetingControl_528	1	0.016277	0.043792	0.912967	964	1	-0.66509	0.98372	0.98383	0.999976	19695	0	-0.66509
KIR2DL4	4	0.016299	0.043838	0.912967	965	1	0.19524	0.083533	0.15575	0.999976	2847	2	0.19524
Non-TargetingControl_795	1	0.016303	0.043846	0.912967	966	1	-0.78016	0.9837	0.98381	0.999976	19693	0	-0.78016
Non-TargetingControl_38	1	0.016341	0.043934	0.913238	967	1	-0.59531	0.98366	0.98378	0.999976	19691	0	-0.59531
MPPED2	4	0.01635	0.04395	0.913238	968	2	-0.27839	0.27615	0.38382	0.999976	7116	1	-0.27839
NHSL2	4	0.016455	0.044173	0.916914	969	2	-0.43995	0.16932	0.26399	0.999976	4800	1	-0.43995
PFN4	4	0.016492	0.044249	0.917541	970	2	-0.48789	0.5275	0.54769	0.999976	10394	1	-0.48789
BTNL8	4	0.016554	0.044392	0.919034	971	2	-0.30933	0.97656	0.97656	0.999976	19540	0	-0.30933
ZZEF1	4	0.016571	0.044426	0.919034	972	3	-0.63062	0.61151	0.61593	0.999976	11789	1	-0.63062
RNF111	4	0.016605	0.044497	0.919034	973	2	-0.73097	0.81261	0.81276	0.999976	15904	0	-0.73097
ANKRD20A2	4	0.016622	0.044531	0.919034	974	3	-0.65131	0.9921	0.99209	0.999976	19902	0	-0.65131
OR13C9	4	0.016644	0.04458	0.919034	975	3	-0.93673	0.93376	0.93367	0.999976	18569	0	-0.93673
MLF2	4	0.016656	0.044615	0.919034	976	3	-0.47878	0.94701	0.94687	0.999976	18861	0	-0.47878
PCNP	4	0.016666	0.04464	0.919034	977	3	-1.7695	0.88446	0.88439	0.999976	17469	0	-1.7695
NDFIP1	4	0.016735	0.044784	0.92104	978	3	-0.68769	0.98438	0.9845	0.999976	19715	0	-0.68769
SPATA31E1	4	0.01678	0.044887	0.922223	979	2	-0.73194	0.8069	0.80703	0.999976	15785	0	-0.73194
TRIM64B	4	0.01686	0.04508	0.922839	980	2	-0.28632	0.71413	0.71425	0.999976	13824	0	-0.28632
ADAMTS9	4	0.016864	0.045088	0.922839	981	2	-0.62132	0.96894	0.96893	0.999976	19354	0	-0.62132
DDHD1	4	0.016915	0.045202	0.922839	982	3	-0.73648	0.84404	0.84415	0.999976	16569	0	-0.73648
OR10R2	4	0.016919	0.04521	0.922839	983	3	-1.2145	0.9517	0.95161	0.999976	18962	0	-1.2145
IQCB1	4	0.016955	0.045292	0.922839	984	2	-1.6192	0.92792	0.92782	0.999976	18438	0	-1.6192
SPIN1	4	0.016962	0.045305	0.922839	985	2	-0.16156	0.29921	0.39705	0.999976	7371	1	-0.16156
GRM1	4	0.016978	0.045329	0.922839	986	2	-0.63738	0.88041	0.88036	0.999976	17364	0	-0.63738
TEDDM1	4	0.017062	0.045511	0.922839	987	3	-1.2403	0.93273	0.93259	0.999976	18548	0	-1.2403
CDK2	4	0.017064	0.045516	0.922839	988	2	-0.29951	0.92426	0.9241	0.999976	18367	0	-0.29951
PCDHGA10	4	0.017096	0.045587	0.922839	989	3	-1.0283	0.58555	0.5938	0.999976	11331	1	-1.0283
PLD5	4	0.017108	0.045609	0.922839	990	2	-1.8465	0.90222	0.90215	0.999976	17863	0	-1.8465
ANLN	4	0.017115	0.045621	0.922839	991	1	-0.09678	0.42541	0.47548	0.999976	8909	1	-0.09678
USP37	4	0.017126	0.045644	0.922839	992	3	-1.0952	0.91553	0.91536	0.999976	18157	0	-1.0952
PRAMEF6	4	0.017133	0.045659	0.922839	993	3	-1.3108	0.94245	0.94232	0.999976	18772	0	-1.3108
CXCL3	4	0.017162	0.045717	0.922839	994	3	-0.79697	0.74008	0.74011	0.999976	14368	0	-0.79697
PAPOLG	4	0.017166	0.045729	0.922839	995	2	-0.39711	0.969	0.96899	0.999976	19356	0	-0.39711
OR2L2	4	0.017174	0.045748	0.922839	996	3	-0.71271	0.83544	0.8355	0.999976	16397	0	-0.71271
TMEM222	4	0.017192	0.045791	0.922839	997	2	-1.3993	0.62743	0.63	0.999976	12069	1	-1.3993
TEX26	4	0.017204	0.045818	0.922839	998	3	-1.7193	0.8395	0.83956	0.999976	16485	0	-1.7193
DCAF8L2	4	0.017217	0.045835	0.922839	999	2	-0.068629	0.81495	0.81514	0.999976	15956	0	-0.068629
CBX2	4	0.017268	0.045949	0.924223	1000	1	0.34268	0.04804	0.10929	0.999976	2092	3	0.34268
LRBA	4	0.017319	0.046055	0.924322	1001	3	-0.68376	0.97507	0.97511	0.999976	19503	0	-0.68376
RIN2	4	0.01737	0.046164	0.924322	1002	3	-0.67531	0.62888	0.63135	0.999976	12099	1	-0.67531
Non-TargetingControl_801	1	0.017387	0.046199	0.924322	1003	1	-0.678	0.98261	0.98273	0.999976	19670	0	-0.678
IPO4	4	0.01747	0.046378	0.924322	1004	3	-0.91882	0.97465	0.97468	0.999976	19492	0	-0.91882
PECAM1	4	0.017472	0.046384	0.924322	1005	3	-0.57778	0.56176	0.57427	0.999976	10952	1	-0.57778
SLITRK6	4	0.017523	0.046491	0.924322	1006	2	-0.21433	0.91732	0.91717	0.999976	18204	0	-0.21433
GNAT3	4	0.017553	0.046553	0.924322	1007	3	-0.61482	0.50925	0.53414	0.999976	10091	1	-0.61482
PLA2G12A	4	0.017574	0.046594	0.924322	1008	1	-0.00015941	0.1423	0.23007	0.999976	4198	1	-0.00015941
C4orf17	4	0.017625	0.046703	0.924322	1009	2	-0.53532	0.79368	0.79371	0.999976	15512	0	-0.53532
MTUS1	4	0.017633	0.046721	0.924322	1010	2	-0.21877	0.43952	0.48489	0.999976	9067	1	-0.21877
RASSF8	4	0.017662	0.046781	0.924322	1011	3	-1.0466	0.98544	0.98551	0.999976	19737	0	-1.0466
BCL6	4	0.017676	0.046817	0.924322	1012	1	0.20536	0.18969	0.28945	0.999976	5269	2	0.20536
GPR39	4	0.017703	0.04688	0.924322	1013	2	-0.2282	0.42921	0.47799	0.999976	8948	1	-0.2282
NRBP1	4	0.017723	0.046919	0.924322	1014	3	-0.82088	0.81453	0.8147	0.999976	15950	0	-0.82088
OR52N2	4	0.017727	0.04693	0.924322	1015	2	-0.73957	0.75957	0.75953	0.999976	14781	0	-0.73957
CHAD	4	0.017778	0.047039	0.924322	1016	1	-0.29515	0.78087	0.78096	0.999976	15242	0	-0.29515
KIAA1919	4	0.017829	0.047148	0.924322	1017	2	-0.18779	0.92351	0.92336	0.999976	18350	0	-0.18779
C8orf74	4	0.017845	0.047182	0.924322	1018	3	-0.87058	0.23086	0.34037	0.999976	6265	1	-0.87058
ZNF584	4	0.017871	0.04723	0.924322	1019	3	-0.80765	0.78202	0.78212	0.999976	15264	0	-0.80765
C8orf48	4	0.01788	0.047243	0.924322	1020	1	-0.079051	0.52626	0.54675	0.999976	10373	1	-0.079051
KNTC1	4	0.017937	0.047367	0.924322	1021	2	-0.99677	0.91532	0.91516	0.999976	18148	0	-0.99677
FNBP1L	4	0.017984	0.047474	0.924322	1022	2	-0.78324	0.51345	0.53725	0.999976	10153	1	-0.78324
FRMD6	4	0.018	0.047508	0.924322	1023	2	-0.57941	0.75645	0.75648	0.999976	14721	0	-0.57941
GPR82	4	0.018013	0.04754	0.924322	1024	3	-0.58109	0.81034	0.81046	0.999976	15860	0	-0.58109
USP9Y	4	0.018021	0.047557	0.924322	1025	3	-0.6657	0.30072	0.39792	0.999976	7388	1	-0.6657
OR4K2	4	0.018031	0.047576	0.924322	1026	2	-0.53766	0.50676	0.53228	0.999976	10055	1	-0.53766
GIMAP2	4	0.018078	0.04768	0.924322	1027	2	-0.46531	0.87297	0.87298	0.999976	17193	0	-0.46531
E2F1	4	0.018083	0.047692	0.924322	1028	3	-1.2592	0.93558	0.93552	0.999976	18612	0	-1.2592
SIRPD	4	0.018086	0.047695	0.924322	1029	2	-0.24483	0.12601	0.20959	0.999976	3834	2	-0.24483
SLC10A6	4	0.018132	0.047792	0.924322	1030	3	-0.5576	0.97399	0.97403	0.999976	19475	0	-0.5576
ASB17	4	0.018134	0.047799	0.924322	1031	1	0.1086	0.34598	0.42486	0.999976	7927	1	0.1086
CD40LG	4	0.018157	0.047842	0.924322	1032	3	-1.0815	0.97956	0.97964	0.999976	19601	0	-1.0815
HIST1H3H	4	0.01819	0.047907	0.924322	1033	3	-0.51931	0.69896	0.69892	0.999976	13505	0	-0.51931
KLK9	4	0.018236	0.048008	0.924322	1034	2	-0.25337	0.74838	0.74844	0.999976	14544	0	-0.25337
COL19A1	4	0.018248	0.048037	0.924322	1035	3	-0.52029	0.92102	0.92085	0.999976	18299	0	-0.52029
TRAK2	4	0.018275	0.048099	0.924322	1036	3	-0.44818	0.53263	0.55154	0.999976	10476	1	-0.44818
TSHR	4	0.018287	0.048124	0.924322	1037	1	0.37158	0.21035	0.315	0.999976	5775	2	0.37158
P2RX1	4	0.018291	0.048134	0.924322	1038	2	-1.0106	0.95604	0.95591	0.999976	19054	0	-1.0106
RHOA	4	0.018317	0.048189	0.924322	1039	3	-1.109	0.84981	0.84998	0.999976	16696	0	-1.109
SLC25A2	4	0.018323	0.048197	0.924322	1040	2	-0.63816	0.79998	0.79998	0.999976	15644	0	-0.63816
C5orf63	4	0.018337	0.048223	0.924322	1041	3	-0.62032	0.54248	0.5591	0.999976	10613	1	-0.62032
PRPS2	4	0.018338	0.048224	0.924322	1042	2	-0.16092	0.86749	0.86752	0.999976	17075	0	-0.16092
Non-TargetingControl_990	1	0.018356	0.048256	0.924322	1043	1	-0.80568	0.98164	0.98173	0.999976	19649	0	-0.80568
PLIN4	4	0.018368	0.048278	0.924322	1044	3	-0.52962	0.48441	0.516	0.999976	9716	1	-0.52962
MED15	4	0.018426	0.048407	0.924322	1045	2	-0.19329	0.41321	0.46745	0.999976	8737	1	-0.19329
RAB24	4	0.01844	0.048433	0.924322	1046	3	-0.60375	0.39329	0.45448	0.999976	8501	1	-0.60375
DBF4	4	0.018465	0.048493	0.924322	1047	3	-1.9376	0.9652	0.96519	0.999976	19272	0	-1.9376
WWOX	4	0.018481	0.048527	0.924322	1048	3	-0.84751	0.07294	0.14227	0.999976	2620	1	-0.84751
HIST1H2AH	4	0.018491	0.048556	0.924322	1049	1	0.006567	0.54871	0.56391	0.999976	10713	1	0.006567
MGEA5	4	0.018508	0.048595	0.924322	1050	3	-1.0549	0.94804	0.94791	0.999976	18883	0	-1.0549
TAF13	4	0.018512	0.048602	0.924322	1051	3	-0.66735	0.68207	0.68193	0.999976	13148	0	-0.66735
CUL2	4	0.018521	0.048626	0.924322	1052	3	-0.92367	0.82576	0.82592	0.999976	16174	0	-0.92367
TMEM168	4	0.018542	0.048671	0.924322	1053	2	-0.4998	0.89111	0.89109	0.999976	17604	0	-0.4998
CD244	4	0.018593	0.048777	0.924322	1054	1	-0.15582	0.90603	0.90588	0.999976	17949	0	-0.15582
ZBTB9	4	0.018602	0.048792	0.924322	1055	3	-0.68833	0.72643	0.72645	0.999976	14078	0	-0.68833
C12orf71	4	0.018644	0.048884	0.924322	1056	2	-0.42883	0.29822	0.39647	0.999976	7358	1	-0.42883
GYPE	4	0.018656	0.048905	0.924322	1057	3	-0.4819	0.95751	0.95743	0.999976	19092	0	-0.4819
ITFG2	4	0.018695	0.048986	0.924322	1058	1	0.35589	0.044511	0.10207	0.999976	1962	3	0.35589
KRIT1	4	0.018707	0.049022	0.924322	1059	3	-0.76333	0.9821	0.98219	0.999976	19660	0	-0.76333
TOMM5	4	0.018715	0.049036	0.924322	1060	3	-0.84438	0.94194	0.94181	0.999976	18752	0	-0.84438
ENGASE	4	0.018746	0.049104	0.924322	1061	2	-0.88908	0.47604	0.51008	0.999976	9597	1	-0.88908
GPRC6A	4	0.01879	0.049208	0.924322	1062	3	-0.84713	0.95972	0.95967	0.999976	19149	0	-0.84713
RALGAPA1	4	0.018797	0.049223	0.924322	1063	1	-0.22832	0.89638	0.89632	0.999976	17738	0	-0.22832
CFAP57	4	0.018814	0.049259	0.924322	1064	3	-0.70319	0.9877	0.98776	0.999976	19791	0	-0.70319
OST4	4	0.01884	0.049322	0.924322	1065	2	-0.38477	0.14244	0.23026	0.999976	4204	2	-0.38477
UBE2Q2L	4	0.018847	0.049337	0.924322	1066	2	-0.43779	0.26698	0.37864	0.999976	7018	1	-0.43779
ADCY4	4	0.018848	0.049338	0.924322	1067	2	-0.99974	0.74467	0.74471	0.999976	14475	0	-0.99974
GPR119	4	0.018849	0.049343	0.924322	1068	3	-0.73021	0.41632	0.46947	0.999976	8783	1	-0.73021
TMEM87A	4	0.018853	0.04935	0.924322	1069	3	-1.2061	0.97031	0.9703	0.999976	19390	0	-1.2061
NOS1AP	4	0.018869	0.049391	0.924322	1070	3	-0.57445	0.48328	0.51519	0.999976	9698	1	-0.57445
GPAM	4	0.018896	0.049454	0.924322	1071	3	-1.8091	0.98399	0.98413	0.999976	19707	0	-1.8091
BLVRB	4	0.018898	0.04946	0.924322	1072	2	-1.3734	0.42949	0.47818	0.999976	8952	1	-1.3734
SMIM15	4	0.018924	0.049516	0.924322	1073	3	-0.4289	0.92511	0.92496	0.999976	18384	0	-0.4289
LOC391003	4	0.018928	0.049523	0.924322	1074	2	-0.41626	0.46358	0.50131	0.999976	9423	1	-0.41626
BBS9	4	0.018936	0.04954	0.924322	1075	3	-0.7094	0.54184	0.55859	0.999976	10602	1	-0.7094
NDRG3	4	0.018961	0.049598	0.924322	1076	2	-0.65675	0.89619	0.89613	0.999976	17733	0	-0.65675
OSGIN2	4	0.019	0.049683	0.924322	1077	2	-0.36235	0.61458	0.61856	0.999976	11844	1	-0.36235
ODF3L2	4	0.019025	0.049724	0.924322	1078	2	-0.68809	0.96073	0.96073	0.999976	19172	0	-0.68809
PQBP1	4	0.019043	0.049764	0.924322	1079	3	-2.1359	0.96757	0.96758	0.999976	19324	0	-2.1359
ATG9A	4	0.019051	0.049787	0.924322	1080	3	-0.44148	0.44403	0.48797	0.999976	9132	1	-0.44148
FLVCR2	4	0.019102	0.049893	0.924322	1081	1	-0.26638	0.68987	0.68973	0.999976	13306	0	-0.26638
RAET1G	4	0.019115	0.049922	0.924322	1082	3	-0.63002	0.81127	0.8114	0.999976	15875	0	-0.63002
ZSCAN9	4	0.019138	0.049973	0.924322	1083	2	-0.5111	0.21642	0.32253	0.999976	5925	1	-0.5111
CNOT2	4	0.019138	0.049975	0.924322	1084	3	-1.8619	0.9924	0.99236	0.999976	19910	0	-1.8619
SNRPB2	4	0.019142	0.049984	0.924322	1085	3	-1.2003	0.87503	0.87504	0.999976	17243	0	-1.2003
ZFHX2	4	0.01915	0.050003	0.924322	1086	3	-2.0217	0.95628	0.95618	0.999976	19059	0	-2.0217
ATP1B4	4	0.019186	0.050082	0.924322	1087	2	-0.33892	0.53777	0.55545	0.999976	10538	1	-0.33892
ZNF710	4	0.01919	0.050093	0.924322	1088	3	-0.93494	0.67292	0.6729	0.999976	12948	1	-0.93494
GKN1	4	0.01921	0.050136	0.924322	1089	2	-0.53698	0.98301	0.98312	0.999976	19683	0	-0.53698
FBXO10	4	0.019235	0.050191	0.924322	1090	3	-0.97535	0.90815	0.90802	0.999976	17990	0	-0.97535
RCC2	4	0.019238	0.050202	0.924322	1091	3	-0.56387	0.73603	0.73606	0.999976	14277	0	-0.56387
BIN1	4	0.019251	0.050233	0.924322	1092	3	-0.6828	0.87335	0.87337	0.999976	17206	0	-0.6828
ZNF695	4	0.019255	0.050237	0.924322	1093	1	0.17773	0.12799	0.21207	0.999976	3878	1	0.17773
ZMIZ2	4	0.019283	0.050303	0.924322	1094	3	-0.93534	0.61891	0.62246	0.999976	11917	1	-0.93534
DUSP19	4	0.019306	0.050356	0.924322	1095	2	-0.85394	0.91761	0.91742	0.999976	18212	0	-0.85394
CDKN2D	4	0.019314	0.050376	0.924322	1096	3	-0.52244	0.7403	0.74034	0.999976	14376	0	-0.52244
HNRNPCL1	4	0.019357	0.050457	0.924322	1097	2	-0.20679	0.80182	0.80186	0.999976	15687	0	-0.20679
LILRA5	4	0.019372	0.050507	0.924322	1098	2	-0.75657	0.69084	0.69071	0.999976	13328	0	-0.75657
PPP3CB	4	0.01939	0.050545	0.924322	1099	3	-0.43452	0.6826	0.68245	0.999976	13157	0	-0.43452
AOX1	4	0.019408	0.050577	0.924322	1100	1	-0.34102	0.96719	0.96721	0.999976	19312	0	-0.34102
ZNF14	4	0.019421	0.050596	0.924322	1101	2	-0.91749	0.94014	0.94003	0.999976	18709	0	-0.91749
FAM120A	4	0.019458	0.050666	0.924777	1102	2	-0.11043	0.42411	0.47463	0.999976	8887	1	-0.11043
SLC16A11	4	0.019519	0.050799	0.92504	1103	3	-1.0024	0.7992	0.79923	0.999976	15628	0	-1.0024
SPOCK3	4	0.019551	0.050871	0.92504	1104	3	-0.39112	0.5807	0.58976	0.999976	11248	1	-0.39112
COX6A2	4	0.01958	0.050936	0.92504	1105	3	-0.94015	0.87285	0.87285	0.999976	17190	0	-0.94015
HLCS	4	0.019611	0.050999	0.92504	1106	2	-0.22197	0.77525	0.77532	0.999976	15124	0	-0.22197
CASP7	4	0.019616	0.05101	0.92504	1107	3	-0.8137	0.93519	0.93515	0.999976	18601	0	-0.8137
DMRTB1	4	0.019657	0.051087	0.92504	1108	3	-0.67414	0.83594	0.83601	0.999976	16413	0	-0.67414
AMY2A	4	0.019665	0.051106	0.92504	1109	2	-0.93774	0.17103	0.2661	0.999976	4837	1	-0.93774
LRP5L	4	0.019706	0.051198	0.92504	1110	3	-0.89441	0.63796	0.63962	0.999976	12274	1	-0.89441
ZNF114	4	0.019713	0.051209	0.92504	1111	1	-0.28359	0.54374	0.56008	0.999976	10631	1	-0.28359
DEFB104B	4	0.019764	0.051302	0.92504	1112	2	-0.51486	0.65878	0.6591	0.999976	12667	1	-0.51486
KRTAP25-1	4	0.019766	0.051306	0.92504	1113	3	-0.95156	0.96398	0.96398	0.999976	19245	0	-0.95156
PNPLA7	4	0.019778	0.051327	0.92504	1114	3	-1.2026	0.91901	0.91877	0.999976	18251	0	-1.2026
FABP5	4	0.019788	0.051348	0.92504	1115	2	-0.25551	0.36937	0.43929	0.999976	8206	1	-0.25551
Non-TargetingControl_940	1	0.019815	0.051402	0.92504	1116	1	-0.87604	0.98018	0.98028	0.999976	19619	0	-0.87604
VPS13C	4	0.019837	0.051446	0.92504	1117	2	-0.46236	0.2709	0.38084	0.999976	7058	1	-0.46236
HIST1H1T	4	0.019847	0.05147	0.92504	1118	3	-1.0914	0.98556	0.98563	0.999976	19740	0	-1.0914
FCN3	4	0.019864	0.051503	0.92504	1119	3	-0.84097	0.30395	0.39978	0.999976	7429	1	-0.84097
PLEKHM1	4	0.019866	0.051509	0.92504	1120	1	-0.04244	0.26157	0.37562	0.999976	6958	1	-0.04244
ZFP92	4	0.019916	0.051619	0.926193	1121	1	-0.068228	0.42237	0.47347	0.999976	8861	1	-0.068228
FOXD4L6	4	0.019949	0.051686	0.92628	1122	3	-1.7666	0.98756	0.98764	0.999976	19787	0	-1.7666
IKBKE	4	0.019961	0.051716	0.92628	1123	3	-0.71061	0.78663	0.78666	0.999976	15355	0	-0.71061
OR5P2	4	0.020015	0.051834	0.927562	1124	3	-0.69143	0.51822	0.54083	0.999976	10224	1	-0.69143
KAZALD1	4	0.020051	0.051921	0.927646	1125	2	-0.17333	0.16999	0.26483	0.999976	4817	1	-0.17333
CNTLN	4	0.020092	0.052002	0.927646	1126	2	-0.58877	0.92808	0.92797	0.999976	18442	0	-0.58877
ZNF79	4	0.020097	0.052019	0.927646	1127	3	-0.78606	0.95766	0.95759	0.999976	19095	0	-0.78606
SLIT2	4	0.020101	0.052024	0.927646	1128	3	-0.59954	0.99254	0.9925	0.999976	19913	0	-0.59954
DENND1C	4	0.02012	0.052069	0.927646	1129	1	0.15525	0.7737	0.77374	0.999976	15093	0	0.15525
TBX2	4	0.02015	0.052125	0.92768	1130	3	-0.81864	0.83148	0.83157	0.999976	16310	0	-0.81864
CYP26A1	4	0.020171	0.052173	0.92768	1131	1	-0.087238	0.47106	0.50655	0.999976	9530	1	-0.087238
C11orf53	4	0.020187	0.052209	0.92768	1132	3	-0.71909	0.58266	0.59137	0.999976	11277	1	-0.71909
USP6NL	4	0.020222	0.052273	0.927997	1133	2	-0.008998	0.62922	0.63166	0.999976	12105	1	-0.008998
CHD8	4	0.020315	0.052455	0.929851	1134	3	-1.9005	0.25197	0.36662	0.999976	6797	1	-1.9005
C19orf45	4	0.020323	0.05247	0.929851	1135	2	-0.82552	0.99096	0.99097	0.999976	19874	0	-0.82552
ART4	4	0.020407	0.052649	0.93043	1136	3	-0.7711	0.9779	0.97789	0.999976	19563	0	-0.7711
NEDD9	4	0.020476	0.05281	0.93043	1137	1	-0.28999	0.89806	0.898	0.999976	17765	0	-0.28999
Non-TargetingControl_268	1	0.020525	0.052916	0.93043	1138	1	-0.74259	0.97947	0.97955	0.999976	19597	0	-0.74259
OR2T8	4	0.020527	0.05292	0.93043	1139	3	-0.32719	0.6712	0.6712	0.999976	12922	1	-0.32719
CCDC149	4	0.020535	0.052944	0.93043	1140	3	-0.58094	0.91574	0.91558	0.999976	18165	0	-0.58094
CTHRC1	4	0.020564	0.053006	0.93043	1141	3	-0.62865	0.95523	0.95511	0.999976	19039	0	-0.62865
DTX3	4	0.02059	0.05306	0.93043	1142	3	-0.69002	0.98698	0.98707	0.999976	19772	0	-0.69002
RLN2	4	0.020602	0.053089	0.93043	1143	3	-0.70156	0.98843	0.98847	0.999976	19805	0	-0.70156
MAP1S	4	0.020665	0.053229	0.93043	1144	2	-0.44818	0.10971	0.18895	0.999976	3460	1	-0.44818
UBN1	4	0.020679	0.05326	0.93043	1145	2	-0.51112	0.25413	0.36925	0.999976	6844	1	-0.51112
TMEM136	4	0.020681	0.053265	0.93043	1146	3	-0.58071	0.59302	0.60011	0.999976	11456	1	-0.58071
TGFBR1	4	0.02069	0.053282	0.93043	1147	3	-0.65882	0.98424	0.98437	0.999976	19712	0	-0.65882
LOC728485	4	0.02073	0.053367	0.93043	1148	1	0.51177	0.01342	0.035379	0.781806	908	2	0.51177
BCL2L14	4	0.020782	0.053487	0.93043	1149	2	-0.40254	0.88979	0.88981	0.999976	17575	0	-0.40254
WDR44	4	0.020791	0.053504	0.93043	1150	2	-1.6808	0.9294	0.92926	0.999976	18474	0	-1.6808
FOXN2	4	0.020828	0.053582	0.93043	1151	3	-0.59887	0.93884	0.93874	0.999976	18683	0	-0.59887
NFIX	4	0.020832	0.053592	0.93043	1152	3	-0.78459	0.10359	0.18119	0.999976	3307	1	-0.78459
VPS4A	4	0.020845	0.053622	0.93043	1153	3	-1.6701	0.98536	0.98542	0.999976	19735	0	-1.6701
NMT2	4	0.020861	0.053652	0.93043	1154	3	-0.93641	0.98127	0.98136	0.999976	19639	0	-0.93641
PPIA	4	0.020875	0.053677	0.93043	1155	2	-0.71679	0.20239	0.30507	0.999976	5566	1	-0.71679
HLA-DRA	4	0.020925	0.053783	0.93043	1156	3	-0.73731	0.14941	0.23897	0.999976	4360	1	-0.73731
SHROOM3	4	0.020937	0.053817	0.93043	1157	3	-0.68144	0.97793	0.97793	0.999976	19566	0	-0.68144
RAB2A	4	0.020941	0.053824	0.93043	1158	3	-0.60788	0.10311	0.18059	0.999976	3291	1	-0.60788
PKP3	4	0.020958	0.053861	0.93043	1159	3	-1.343	0.46452	0.50194	0.999976	9437	1	-1.343
DPH3P1	4	0.020979	0.053906	0.93043	1160	3	-0.3731	0.96475	0.96474	0.999976	19262	0	-0.3731
ISOC1	4	0.020984	0.053919	0.93043	1162	1	0.7703	0.0035492	0.012123	0.465441	522	3	0.7703
GRIK2	4	0.020984	0.053918	0.93043	1161	2	-0.40101	0.41452	0.4683	0.999976	8753	1	-0.40101
TAS2R50	4	0.020988	0.053924	0.93043	1163	3	-0.825	0.97009	0.97009	0.999976	19381	0	-0.825
TVP23B	4	0.021051	0.054068	0.93043	1164	3	-0.9431	0.63128	0.63354	0.999976	12146	1	-0.9431
NAT8L	4	0.021076	0.054114	0.93043	1165	2	-0.5778	0.88047	0.88043	0.999976	17365	0	-0.5778
OR2V1	4	0.021127	0.05422	0.93043	1166	2	-0.090106	0.56633	0.57792	0.999976	11024	1	-0.090106
MBNL2	4	0.021135	0.054232	0.93043	1167	2	-0.94836	0.77333	0.77336	0.999976	15083	0	-0.94836
SERPING1	4	0.021153	0.054276	0.93043	1168	3	-0.73336	0.86063	0.86073	0.999976	16936	0	-0.73336
SDPR	4	0.021178	0.054328	0.93043	1170	3	-0.34482	0.31124	0.40401	0.999976	7519	1	-0.34482
HMGB2	4	0.021178	0.054326	0.93043	1169	3	-0.65653	0.8354	0.83546	0.999976	16395	0	-0.65653
COL12A1	4	0.021233	0.054448	0.93043	1171	3	-0.8341	0.58062	0.58969	0.999976	11246	1	-0.8341
KHDC1L	4	0.021239	0.054457	0.93043	1172	2	-0.24107	0.86449	0.86454	0.999976	17022	0	-0.24107
DEFB4A	4	0.021245	0.054469	0.93043	1173	2	-1.0657	0.97271	0.97275	0.999976	19447	0	-1.0657
CYP46A1	4	0.02128	0.054549	0.93043	1174	3	-0.78078	0.9642	0.96419	0.999976	19249	0	-0.78078
ZNF606	4	0.021289	0.054566	0.93043	1175	2	-0.4262	0.86497	0.865	0.999976	17034	0	-0.4262
RDX	4	0.021296	0.054574	0.93043	1176	2	-0.34575	0.58993	0.59744	0.999976	11399	1	-0.34575
MDGA1	4	0.021314	0.054618	0.93043	1177	3	-0.36043	0.97261	0.97263	0.999976	19442	0	-0.36043
F2RL3	4	0.021319	0.054631	0.93043	1178	3	-0.68655	0.32807	0.41399	0.999976	7713	1	-0.68655
KCNJ2	4	0.021327	0.054651	0.93043	1179	3	-0.61228	0.6	0.60599	0.999976	11583	1	-0.61228
KCNT1	4	0.021336	0.05467	0.93043	1180	3	-0.57366	0.2746	0.38292	0.999976	7101	1	-0.57366
LENG1	4	0.02134	0.05468	0.93043	1181	1	0.39394	0.14886	0.23832	0.999976	4346	2	0.39394
ZDHHC23	4	0.021347	0.054696	0.93043	1182	2	-0.59249	0.52221	0.54375	0.999976	10300	1	-0.59249
CFC1B	4	0.021372	0.054759	0.93043	1183	2	-0.87557	0.70677	0.70675	0.999976	13679	0	-0.87557
CRABP1	4	0.021381	0.054775	0.93043	1184	2	-0.35214	0.7117	0.71174	0.999976	13772	0	-0.35214
OR2B3	4	0.0214	0.054816	0.93043	1185	3	-0.68377	0.84926	0.84942	0.999976	16682	0	-0.68377
E2F8	4	0.021442	0.054904	0.93114	1186	1	-0.082574	0.6472	0.64818	0.999976	12448	1	-0.082574
LRRC6	4	0.021532	0.055102	0.931794	1187	3	-0.44253	0.83077	0.83088	0.999976	16288	0	-0.44253
ARL16	4	0.021559	0.055149	0.931794	1188	2	-0.72658	0.89774	0.89766	0.999976	17759	0	-0.72658
LIPF	4	0.021568	0.05517	0.931794	1189	2	-0.42269	0.59486	0.60164	0.999976	11492	1	-0.42269
GCLC	4	0.021592	0.055218	0.931794	1190	3	-0.66903	0.97957	0.97965	0.999976	19602	0	-0.66903
TAS2R60	4	0.021594	0.05522	0.931794	1191	2	-0.85623	0.81187	0.81199	0.999976	15885	0	-0.85623
MYO7B	4	0.021594	0.05522	0.931794	1192	1	-0.23077	0.95351	0.95342	0.999976	19001	0	-0.23077
STX2	4	0.021645	0.055326	0.932805	1193	2	-0.51136	0.85216	0.85231	0.999976	16746	0	-0.51136
ATPIF1	4	0.021696	0.055439	0.933508	1194	2	-0.34447	0.91593	0.91578	0.999976	18169	0	-0.34447
PCDHB12	4	0.021713	0.05547	0.933508	1195	2	-0.94477	0.94751	0.94737	0.999976	18873	0	-0.94477
TMEM254	4	0.021747	0.055548	0.933508	1196	2	-0.7728	0.54834	0.56365	0.999976	10707	1	-0.7728
ZBED1	4	0.02176	0.055582	0.933508	1197	3	-0.86161	0.99259	0.99255	0.999976	19914	0	-0.86161
HGS	4	0.021798	0.05566	0.933508	1198	1	0.92635	0.017898	0.045273	0.857207	1059	2	0.92635
ZNF691	4	0.021816	0.055699	0.933508	1199	3	-0.53805	0.97417	0.97422	0.999976	19481	0	-0.53805
TBX22	4	0.021842	0.055757	0.933508	1200	3	-0.53266	0.99222	0.9922	0.999976	19907	0	-0.53266
PEX14	4	0.021848	0.055772	0.933508	1201	2	-0.32702	0.38777	0.45088	0.999976	8443	1	-0.32702
CALB1	4	0.021886	0.055852	0.933508	1202	3	-0.4955	0.55875	0.57184	0.999976	10890	1	-0.4955
TRIM39-RPP21	4	0.021899	0.055881	0.933508	1203	2	-0.15551	0.48183	0.5141	0.999976	9684	1	-0.15551
CHD5	4	0.02195	0.055994	0.933508	1204	1	-0.22843	0.043711	0.10041	0.999976	1943	1	-0.22843
SLC40A1	4	0.02197	0.056039	0.933508	1205	2	-0.4913	0.75535	0.75536	0.999976	14696	0	-0.4913
MAK	4	0.022001	0.056099	0.933508	1206	1	-0.30205	0.96782	0.96783	0.999976	19330	0	-0.30205
FAM71B	4	0.022052	0.056224	0.933508	1207	1	-0.024348	0.19077	0.29075	0.999976	5291	1	-0.024348
ABCD3	4	0.022065	0.05625	0.933508	1208	3	-1.0268	0.96492	0.96491	0.999976	19267	0	-1.0268
TMIGD3	4	0.022102	0.056338	0.933508	1209	1	-0.0189	0.83532	0.83538	0.999976	16393	0	-0.0189
C11orf63	4	0.022151	0.056441	0.933508	1210	3	-0.56587	0.97266	0.97269	0.999976	19444	0	-0.56587
CTCF	4	0.022155	0.056452	0.933508	1211	3	-1.4054	0.22528	0.33347	0.999976	6120	1	-1.4054
RBKS	4	0.022177	0.056501	0.933508	1212	2	-0.92122	0.33908	0.42061	0.999976	7840	1	-0.92122
TMCO2	4	0.022181	0.056509	0.933508	1213	3	-0.73321	0.97648	0.97648	0.999976	19537	0	-0.73321
ADAM8	4	0.022202	0.056547	0.933508	1214	2	-0.42081	0.40876	0.46453	0.999976	8687	1	-0.42081
FNDC7	4	0.022204	0.056553	0.933508	1215	2	-0.31155	0.46131	0.49972	0.999976	9386	1	-0.31155
PRG3	4	0.022243	0.056641	0.933508	1216	3	-0.95945	0.22597	0.3343	0.999976	6137	1	-0.95945
FAM9B	4	0.022247	0.056654	0.933508	1217	3	-1.8551	0.94571	0.94552	0.999976	18833	0	-1.8551
WSB1	4	0.022255	0.056668	0.933508	1218	1	-0.4843	0.44019	0.48534	0.999976	9073	1	-0.4843
COMMD5	4	0.022269	0.056698	0.933508	1219	3	-0.97004	0.90351	0.90341	0.999976	17896	0	-0.97004
BRINP2	4	0.022286	0.056736	0.933508	1220	3	-0.57047	0.75863	0.75862	0.999976	14766	0	-0.57047
LBHD1	4	0.022306	0.05678	0.933508	1221	2	-0.53751	0.039208	0.091049	0.999976	1779	1	-0.53751
SLC38A11	4	0.022321	0.056811	0.933508	1222	3	-0.79498	0.89441	0.89438	0.999976	17689	0	-0.79498
TMEM38A	4	0.022332	0.05684	0.933508	1223	2	-0.43905	0.46475	0.5021	0.999976	9441	1	-0.43905
TJP2	4	0.022341	0.056851	0.933508	1224	2	-0.54725	0.34748	0.42577	0.999976	7944	1	-0.54725
RGS10	4	0.022365	0.0569	0.933508	1225	3	-0.94345	0.28819	0.39071	0.999976	7254	1	-0.94345
RBMY1D	4	0.022401	0.056982	0.933508	1226	3	-0.75709	0.9765	0.9765	0.999976	19538	0	-0.75709
SPA17	4	0.022407	0.056997	0.933508	1227	2	0.056653	0.43415	0.48127	0.999976	9006	1	0.056653
GYPB	4	0.022427	0.057033	0.933508	1228	3	-0.82548	0.70874	0.70869	0.999976	13723	0	-0.82548
C20orf196	4	0.022436	0.057054	0.933508	1229	2	-0.45438	0.79184	0.79186	0.999976	15470	0	-0.45438
TRPC7	4	0.022479	0.05716	0.933508	1230	3	-0.98059	0.88224	0.88218	0.999976	17417	0	-0.98059
TRIM64	4	0.022509	0.057227	0.933508	1231	1	-0.57717	0.39623	0.45641	0.999976	8531	1	-0.57717
BRI3BP	4	0.022514	0.057246	0.933508	1232	2	-0.38879	0.6344	0.63638	0.999976	12199	1	-0.38879
TSPAN4	4	0.022549	0.057314	0.933508	1233	3	-0.41001	0.92725	0.92715	0.999976	18424	0	-0.41001
ALPL	4	0.022559	0.057339	0.933508	1234	1	-0.12331	0.95931	0.95924	0.999976	19136	0	-0.12331
LPAR4	4	0.022568	0.057359	0.933508	1235	3	-0.53175	0.578	0.58753	0.999976	11204	1	-0.53175
IL36A	4	0.022575	0.057373	0.933508	1236	2	-0.53901	0.31755	0.40772	0.999976	7592	1	-0.53901
KRTAP19-5	4	0.02261	0.057453	0.933508	1237	1	-0.11936	0.7419	0.74192	0.999976	14415	0	-0.11936
SLC25A51	4	0.022639	0.057511	0.933508	1238	3	-2.123	0.070302	0.13886	0.999976	2563	1	-2.123
PCDHB2	4	0.022645	0.057525	0.933508	1239	2	-1.4833	0.55925	0.57224	0.999976	10904	1	-1.4833
TMEM42	4	0.022661	0.057558	0.933508	1240	2	-0.45119	0.67573	0.67567	0.999976	13011	1	-0.45119
FBXO28	4	0.022697	0.057639	0.933508	1241	2	-0.46571	0.44893	0.49131	0.999976	9198	1	-0.46571
FUT10	4	0.022712	0.057672	0.933508	1242	1	0.016985	0.67381	0.67379	0.999976	12967	1	0.016985
ARV1	4	0.022775	0.057798	0.933508	1243	2	-0.71785	0.22833	0.33721	0.999976	6204	2	-0.71785
DEC1	4	0.022803	0.057851	0.933508	1244	3	-0.43418	0.99104	0.99105	0.999976	19876	0	-0.43418
C17orf74	4	0.02281	0.057866	0.933508	1245	3	-1.4397	0.98587	0.98595	0.999976	19751	0	-1.4397
BMP6	4	0.022811	0.057872	0.933508	1246	3	-1.1361	0.80741	0.80754	0.999976	15795	0	-1.1361
THAP6	4	0.022813	0.057874	0.933508	1247	3	-1.3298	0.9928	0.99275	0.999976	19921	0	-1.3298
CCDC86	4	0.022887	0.058017	0.933696	1248	3	-2.3721	0.73242	0.73246	0.999976	14202	0	-2.3721
CST2	4	0.022907	0.058057	0.933696	1249	2	-0.63512	0.79928	0.79931	0.999976	15631	0	-0.63512
LRRC7	4	0.022909	0.058065	0.933696	1250	3	-1.0782	0.97042	0.97041	0.999976	19393	0	-1.0782
GCLM	4	0.022915	0.058078	0.933696	1251	1	-0.10315	0.29469	0.39446	0.999976	7321	1	-0.10315
PTK2B	4	0.022958	0.058164	0.933696	1252	3	-0.66578	0.98531	0.98537	0.999976	19734	0	-0.66578
WDFY4	4	0.023012	0.058276	0.933696	1253	3	-0.86832	0.89082	0.89079	0.999976	17596	0	-0.86832
SLC35E1	4	0.023016	0.058285	0.933696	1254	2	-0.98069	0.013086	0.034636	0.777543	896	2	-0.98069
ARFGEF2	4	0.023021	0.058294	0.933696	1255	2	-0.50562	0.78525	0.78532	0.999976	15328	0	-0.50562
ZNF566	4	0.023064	0.058382	0.933696	1256	2	-0.68417	0.79239	0.79241	0.999976	15486	0	-0.68417
Non-TargetingControl_613	1	0.023108	0.058489	0.933696	1257	1	-0.80096	0.97689	0.97688	0.999976	19547	0	-0.80096
CAMK2G	4	0.023117	0.05851	0.933696	1258	2	-0.18966	0.13122	0.21614	0.999976	3950	2	-0.18966
GCC1	4	0.023118	0.058511	0.933696	1259	2	-0.0069708	0.079978	0.15131	0.999976	2781	2	-0.0069708
PIM1	4	0.023119	0.058517	0.933696	1260	3	-0.61469	0.49588	0.52423	0.999976	9885	1	-0.61469
ANKRD50	4	0.023128	0.058536	0.933696	1261	3	-0.65439	0.95627	0.95617	0.999976	19058	0	-0.65439
ZNF2	4	0.023214	0.05871	0.934639	1262	2	-0.71778	0.87096	0.87095	0.999976	17145	0	-0.71778
NPR2	4	0.023258	0.058796	0.934639	1263	2	-0.57103	0.78606	0.78611	0.999976	15344	0	-0.57103
HACE1	4	0.02327	0.05882	0.934639	1264	3	-0.57182	0.65684	0.6572	0.999976	12631	1	-0.57182
MLH1	4	0.023272	0.058821	0.934639	1265	3	-0.81977	0.9898	0.98986	0.999976	19842	0	-0.81977
FSCN2	4	0.023276	0.058827	0.934639	1266	2	-0.66107	0.5894	0.597	0.999976	11391	1	-0.66107
SLC9B1	4	0.023299	0.05888	0.934745	1267	3	-0.89372	0.93321	0.93309	0.999976	18557	0	-0.89372
PARP14	4	0.023372	0.059063	0.934766	1268	2	-0.45278	0.90431	0.90416	0.999976	17911	0	-0.45278
RSRC2	4	0.023373	0.059066	0.934766	1269	3	-0.97753	0.99041	0.99044	0.999976	19867	0	-0.97753
ITGA2	4	0.023399	0.059123	0.934766	1270	3	-1.821	0.70432	0.70427	0.999976	13622	0	-1.821
KIAA0226L	4	0.023403	0.05913	0.934766	1271	3	-0.66876	0.82719	0.82732	0.999976	16208	0	-0.66876
FBXO39	4	0.023412	0.059148	0.934766	1272	3	-0.44558	0.93506	0.93501	0.999976	18593	0	-0.44558
TLK1	4	0.023422	0.05917	0.934766	1273	2	-0.37371	0.90095	0.90087	0.999976	17840	0	-0.37371
STMN3	4	0.023448	0.059226	0.934766	1274	3	-0.86388	0.46083	0.4994	0.999976	9379	1	-0.86388
TGFBR3L	4	0.023473	0.059284	0.934766	1275	2	-0.10469	0.71079	0.71079	0.999976	13757	0	-0.10469
SLC5A2	4	0.023488	0.059311	0.934766	1276	2	-0.40487	0.5316	0.55075	0.999976	10459	1	-0.40487
NAGLU	4	0.023514	0.059373	0.934766	1277	3	-0.54257	0.97121	0.97121	0.999976	19409	0	-0.54257
RASAL3	4	0.023524	0.059394	0.934766	1278	2	-0.2347	0.37068	0.44012	0.999976	8217	1	-0.2347
FGL1	4	0.023566	0.059479	0.934766	1279	3	-0.67847	0.31206	0.40448	0.999976	7528	1	-0.67847
C4orf19	4	0.023567	0.059486	0.934766	1280	3	-0.38792	0.97612	0.97614	0.999976	19526	0	-0.38792
PAX2	4	0.023611	0.059581	0.935267	1281	3	-1.704	0.98279	0.9829	0.999976	19678	0	-1.704
UNC5CL	4	0.023666	0.059685	0.935267	1282	3	-0.59165	0.8924	0.89238	0.999976	17636	0	-0.59165
SLC6A15	4	0.023676	0.059708	0.935267	1283	1	0.1517	0.063068	0.12957	0.999976	2421	2	0.1517
SLC25A13	4	0.023718	0.059802	0.935267	1284	2	-1.329	0.94298	0.94285	0.999976	18780	0	-1.329
HIST1H4H	4	0.023727	0.059828	0.935267	1285	2	-0.39028	0.83179	0.83189	0.999976	16316	0	-0.39028
GRB10	4	0.023748	0.059869	0.935267	1286	3	-0.45126	0.82116	0.82135	0.999976	16075	0	-0.45126
Non-TargetingControl_506	1	0.023766	0.059908	0.935267	1287	1	-0.91503	0.97623	0.97625	0.999976	19532	0	-0.91503
ATG16L1	4	0.023777	0.059926	0.935267	1288	1	-0.13241	0.83758	0.83765	0.999976	16447	0	-0.13241
B3GNT2	4	0.023802	0.059988	0.935267	1289	3	-0.83794	0.96505	0.96504	0.999976	19268	0	-0.83794
TMEM243	4	0.023828	0.060042	0.935267	1290	2	-0.72381	0.60607	0.61125	0.999976	11690	1	-0.72381
AP1AR	4	0.023843	0.060073	0.935267	1291	2	-0.44053	0.61546	0.61937	0.999976	11858	1	-0.44053
TMEM178A	4	0.023848	0.060082	0.935267	1292	3	-1.7343	0.92807	0.92796	0.999976	18441	0	-1.7343
RAP2B	4	0.023879	0.060148	0.935267	1293	1	-0.019084	0.59223	0.59941	0.999976	11436	1	-0.019084
SLC39A10	4	0.023921	0.060236	0.935267	1294	3	-0.95804	0.52232	0.54384	0.999976	10303	1	-0.95804
NCK1	4	0.023963	0.060332	0.935267	1295	3	-0.86955	0.93207	0.93194	0.999976	18530	0	-0.86955
MRAP2	4	0.023995	0.060393	0.935267	1296	3	-0.41211	0.8628	0.86287	0.999976	16988	0	-0.41211
TMEM171	4	0.024013	0.060436	0.935267	1297	2	-0.56634	0.6145	0.61849	0.999976	11843	1	-0.56634
NCOA1	4	0.024018	0.060451	0.935267	1298	3	-0.88551	0.66521	0.66532	0.999976	12785	1	-0.88551
PLEKHD1	4	0.024031	0.060472	0.935267	1299	2	-0.67974	0.64739	0.64837	0.999976	12452	1	-0.67974
NRIP3	4	0.024054	0.060524	0.935267	1300	3	-0.75739	0.89596	0.8959	0.999976	17727	0	-0.75739
TMEM202	4	0.024057	0.060528	0.935267	1301	2	-1.0988	0.7329	0.73293	0.999976	14219	0	-1.0988
GALR2	4	0.024082	0.060582	0.935267	1302	1	0.20161	0.69868	0.69866	0.999976	13497	0	0.20161
PIPOX	4	0.024132	0.060694	0.935267	1303	3	-0.68419	0.88629	0.88627	0.999976	17507	0	-0.68419
CLDND1	4	0.024133	0.060694	0.935267	1304	1	0.14877	0.46552	0.50265	0.999976	9457	1	0.14877
SGSM3	4	0.024156	0.06074	0.935267	1305	2	-0.39925	0.55347	0.56764	0.999976	10794	1	-0.39925
UBE2E2	4	0.024174	0.06078	0.935267	1306	3	-1.1797	0.97845	0.97847	0.999976	19575	0	-1.1797
OR51A2	4	0.024183	0.060799	0.935267	1307	1	-0.2916	0.94011	0.94	0.999976	18707	0	-0.2916
SRFBP1	4	0.02421	0.060857	0.935267	1308	2	-1.3064	0.25446	0.36963	0.999976	6851	1	-1.3064
Non-TargetingControl_516	1	0.024244	0.060925	0.935267	1309	1	-0.63293	0.97576	0.97578	0.999976	19516	0	-0.63293
KDELC1	4	0.024257	0.060957	0.935267	1310	3	-0.77842	0.84755	0.84768	0.999976	16637	0	-0.77842
OR4K14	4	0.024285	0.06102	0.935267	1311	2	-0.28544	0.53157	0.55074	0.999976	10458	1	-0.28544
RNF182	4	0.024289	0.061031	0.935267	1312	3	-0.93801	0.9842	0.98433	0.999976	19711	0	-0.93801
COQ3	4	0.024299	0.061052	0.935267	1313	3	-0.50957	0.84502	0.8451	0.999976	16588	0	-0.50957
CABS1	4	0.024437	0.061346	0.936215	1314	1	-0.037711	0.80996	0.81008	0.999976	15851	0	-0.037711
CYB5R1	4	0.02447	0.061421	0.936215	1315	3	-0.60194	0.80069	0.80072	0.999976	15659	0	-0.60194
HIST1H2BH	4	0.024487	0.061461	0.936215	1316	2	-0.095402	0.80332	0.80339	0.999976	15708	0	-0.095402
CHRNA4	4	0.024538	0.061568	0.936215	1317	2	-0.68263	0.92449	0.92434	0.999976	18371	0	-0.68263
TNFAIP6	4	0.024543	0.061577	0.936215	1318	2	-0.52607	0.39418	0.45502	0.999976	8510	1	-0.52607
PRORY	4	0.024579	0.061666	0.936215	1319	2	-0.32082	0.7095	0.70948	0.999976	13737	0	-0.32082
HIPK2	4	0.024589	0.061684	0.936215	1320	2	-0.226	0.76883	0.76882	0.999976	14987	0	-0.226
LMF2	4	0.02464	0.061784	0.936215	1321	2	-0.1924	0.41687	0.46983	0.999976	8791	1	-0.1924
CSRP2BP	4	0.024642	0.061789	0.936215	1322	3	-1.7198	0.97742	0.9774	0.999976	19554	0	-1.7198
GAPDH	4	0.02469	0.061902	0.936215	1323	1	-0.29246	0.21426	0.31983	0.999976	5873	1	-0.29246
ATP5G3	4	0.024696	0.061911	0.936215	1324	2	-0.90926	0.21702	0.32328	0.999976	5938	1	-0.90926
Non-TargetingControl_596	1	0.024735	0.061992	0.936215	1325	1	-0.6854	0.97527	0.9753	0.999976	19509	0	-0.6854
OR10G2	4	0.024741	0.062003	0.936215	1326	2	-0.62938	0.27833	0.38504	0.999976	7136	1	-0.62938
C6orf132	4	0.024742	0.062007	0.936215	1327	2	-0.60938	0.87489	0.8749	0.999976	17240	0	-0.60938
MAN2C1	4	0.02475	0.062025	0.936215	1328	3	-0.62919	0.65491	0.65538	0.999976	12595	1	-0.62919
SLC22A18	4	0.024751	0.062028	0.936215	1329	2	-0.14331	0.52552	0.54619	0.999976	10359	1	-0.14331
RHOF	4	0.024792	0.062115	0.936215	1330	2	-0.44734	0.62913	0.63156	0.999976	12104	1	-0.44734
EPB42	4	0.024814	0.062157	0.936215	1331	2	-0.86948	0.75469	0.75469	0.999976	14681	0	-0.86948
C2orf71	4	0.024867	0.062272	0.936215	1332	3	-0.83679	0.97977	0.97986	0.999976	19604	0	-0.83679
GPR161	4	0.024871	0.062285	0.936215	1333	3	-0.54941	0.90621	0.90606	0.999976	17953	0	-0.54941
ATP1A1	4	0.024944	0.062434	0.936215	1334	2	-1.4965	0.98299	0.98311	0.999976	19682	0	-1.4965
GZMH	4	0.024951	0.06245	0.936215	1335	3	-0.65999	0.71937	0.7194	0.999976	13923	0	-0.65999
CUBN	4	0.024994	0.06254	0.936215	1336	1	0.063022	0.41449	0.46828	0.999976	8752	1	0.063022
AACS	4	0.025017	0.062583	0.936215	1337	3	-0.66032	0.9868	0.98688	0.999976	19768	0	-0.66032
GSK3B	4	0.025026	0.06261	0.936215	1338	3	-0.41341	0.22954	0.33871	0.999976	6227	1	-0.41341
ZNF446	4	0.025042	0.062637	0.936215	1339	2	-0.45249	0.49027	0.52016	0.999976	9799	1	-0.45249
ZNF417	4	0.025045	0.062646	0.936215	1340	2	-0.48159	0.82388	0.82408	0.999976	16134	0	-0.48159
ACE2	4	0.025078	0.062712	0.936215	1341	2	-0.34009	0.84799	0.84813	0.999976	16651	0	-0.34009
ALDH8A1	4	0.025087	0.062729	0.936215	1342	3	-0.45005	0.68916	0.68903	0.999976	13293	0	-0.45005
KLC4	4	0.025096	0.062741	0.936215	1343	1	0.14717	0.24172	0.35384	0.999976	6545	2	0.14717
GUCA1B	4	0.025111	0.062778	0.936215	1344	3	-0.51821	0.96944	0.96943	0.999976	19366	0	-0.51821
Non-TargetingControl_652	1	0.025135	0.062821	0.936215	1345	1	-1.141	0.97486	0.97491	0.999976	19498	0	-1.141
FNIP1	4	0.025146	0.062849	0.936215	1346	1	-0.35172	0.98388	0.984	0.999976	19701	0	-0.35172
FKBP15	4	0.025188	0.062947	0.936215	1347	2	-0.25277	0.08371	0.15598	0.999976	2854	2	-0.25277
STK17B	4	0.025197	0.062967	0.936215	1348	2	-0.30684	0.83722	0.83728	0.999976	16439	0	-0.30684
ZNF232	4	0.025206	0.062983	0.936215	1349	2	-0.16115	0.0092394	0.025732	0.677447	764	2	-0.16115
DSC2	4	0.025215	0.063008	0.936215	1350	3	-0.93598	0.52125	0.54306	0.999976	10278	1	-0.93598
OR4L1	4	0.02522	0.063018	0.936215	1351	3	-0.40564	0.70047	0.70045	0.999976	13541	0	-0.40564
TSPAN1	4	0.025258	0.063092	0.936215	1352	3	-0.56615	0.97114	0.97114	0.999976	19407	0	-0.56615
MGAT3	4	0.025263	0.0631	0.936215	1353	3	-0.84887	0.52428	0.54528	0.999976	10336	1	-0.84887
SAMD3	4	0.0253	0.063177	0.936215	1354	3	-0.45562	0.99022	0.99027	0.999976	19859	0	-0.45562
FTHL17	4	0.025349	0.063301	0.936215	1355	3	-0.55612	0.64885	0.64972	0.999976	12480	1	-0.55612
PIK3C2B	4	0.025381	0.063365	0.936215	1356	3	-0.40037	0.86598	0.86601	0.999976	17048	0	-0.40037
ERG	4	0.025395	0.063393	0.936215	1357	3	-0.47413	0.83092	0.83102	0.999976	16295	0	-0.47413
AKR1B1	4	0.0254	0.063401	0.936215	1358	1	-0.024487	0.85278	0.8529	0.999976	16764	0	-0.024487
MAP7D1	4	0.025416	0.063435	0.936215	1359	2	-0.23822	0.59703	0.60347	0.999976	11534	1	-0.23822
GIT2	4	0.025419	0.063441	0.936215	1360	3	-0.75991	0.90853	0.90839	0.999976	18003	0	-0.75991
ZNF266	4	0.025435	0.063477	0.936215	1361	2	-0.25521	0.61665	0.62039	0.999976	11880	1	-0.25521
NSUN2	4	0.025438	0.063482	0.936215	1362	3	-1.0267	0.92845	0.92833	0.999976	18451	0	-1.0267
RTN4R	4	0.02545	0.063509	0.936215	1363	1	-0.25878	0.90247	0.9024	0.999976	17871	0	-0.25878
AIM2	4	0.025457	0.063527	0.936215	1364	3	-0.64586	0.81788	0.81805	0.999976	16026	0	-0.64586
WFDC10B	4	0.025499	0.063609	0.936215	1365	2	-0.3296	0.82057	0.82074	0.999976	16067	0	-0.3296
CAD	4	0.025501	0.063615	0.936215	1366	2	-0.061983	0.58648	0.59457	0.999976	11348	1	-0.061983
CHGA	4	0.025519	0.063657	0.936215	1367	3	-0.73368	0.97955	0.97963	0.999976	19600	0	-0.73368
Non-TargetingControl_647	1	0.025536	0.063687	0.936215	1368	1	-0.67411	0.97446	0.9745	0.999976	19486	0	-0.67411
RNF212	4	0.025552	0.063721	0.936215	1369	3	-2.0211	0.97024	0.97022	0.999976	19389	0	-2.0211
GNGT2	4	0.0256	0.063827	0.937085	1370	3	-0.86324	0.10715	0.18579	0.999976	3402	1	-0.86324
ZNF707	4	0.025653	0.063943	0.93744	1371	1	-0.14652	0.64575	0.64685	0.999976	12423	1	-0.14652
PPFIA4	4	0.025701	0.064042	0.93744	1372	3	-0.53044	0.33178	0.41625	0.999976	7759	1	-0.53044
MECR	4	0.025705	0.064052	0.93744	1373	3	-0.63505	0.96737	0.96739	0.999976	19319	0	-0.63505
NBPF7	4	0.025805	0.064263	0.93744	1374	2	-0.61715	0.91177	0.91167	0.999976	18065	0	-0.61715
ABCB7	4	0.025856	0.064375	0.93744	1375	1	1.8901	0.00033268	0.0012033	0.10697	225	3	1.8901
VRK3	4	0.025864	0.064392	0.93744	1376	3	-0.83647	0.73384	0.73386	0.999976	14234	0	-0.83647
GNA13	4	0.025877	0.064414	0.93744	1377	2	-0.32291	0.71915	0.71918	0.999976	13918	0	-0.32291
SERTM1	4	0.025906	0.064472	0.93744	1378	2	-0.28413	0.40219	0.46026	0.999976	8601	1	-0.28413
FKRP	4	0.025942	0.064551	0.93744	1379	2	-0.51702	0.91726	0.91713	0.999976	18203	0	-0.51702
FZD10	4	0.02595	0.064566	0.93744	1380	3	-0.74183	0.2345	0.34491	0.999976	6355	1	-0.74183
KIAA1683	4	0.025951	0.064567	0.93744	1381	2	-0.21637	0.062486	0.12884	0.999976	2409	2	-0.21637
AGO2	4	0.025999	0.064676	0.93744	1382	3	-0.58104	0.72867	0.72867	0.999976	14127	0	-0.58104
RIN1	4	0.026008	0.064695	0.93744	1384	3	-1.1463	0.21754	0.32393	0.999976	5950	1	-1.1463
DHX35	4	0.026008	0.064694	0.93744	1383	1	-0.086347	0.91952	0.91929	0.999976	18257	0	-0.086347
APOB	4	0.026013	0.064701	0.93744	1385	3	-0.43091	0.94955	0.9494	0.999976	18911	0	-0.43091
ZXDA	4	0.026053	0.06479	0.93744	1386	2	-0.98367	0.57368	0.58404	0.999976	11140	1	-0.98367
TSEN2	4	0.026058	0.0648	0.93744	1387	1	0.24954	0.083149	0.15526	0.999976	2840	2	0.24954
MRPL14	4	0.026109	0.064909	0.93744	1388	1	-0.29501	0.81304	0.81318	0.999976	15913	0	-0.29501
PCBP2	4	0.02616	0.065017	0.93744	1389	3	-0.50876	0.98492	0.98498	0.999976	19726	0	-0.50876
PCBP3	4	0.026164	0.065029	0.93744	1390	2	-0.52291	0.80742	0.80756	0.999976	15796	0	-0.52291
C1orf61	4	0.026172	0.065051	0.93744	1391	3	-0.33333	0.99246	0.99243	0.999976	19912	0	-0.33333
CCDC9	4	0.026174	0.065053	0.93744	1392	2	-1.4273	0.87358	0.87359	0.999976	17208	0	-1.4273
RXFP1	4	0.026192	0.065094	0.93744	1393	3	-0.69028	0.96532	0.96532	0.999976	19275	0	-0.69028
PGBD3	4	0.02621	0.065135	0.93744	1394	3	-0.63822	0.041011	0.094793	0.999976	1844	1	-0.63822
GLIPR1L2	4	0.026229	0.065178	0.93744	1395	2	-0.65648	0.88882	0.8888	0.999976	17560	0	-0.65648
RBL1	4	0.026231	0.065181	0.93744	1396	3	-0.70017	0.98314	0.98324	0.999976	19686	0	-0.70017
CHD6	4	0.026248	0.065224	0.93744	1397	2	-0.78478	0.63675	0.63851	0.999976	12243	1	-0.78478
SPATA6	4	0.026265	0.065255	0.93744	1398	3	-0.45365	0.5787	0.5881	0.999976	11219	1	-0.45365
TEX14	4	0.026279	0.065285	0.93744	1399	3	-0.35532	0.80052	0.80053	0.999976	15655	0	-0.35532
LY96	4	0.026304	0.065337	0.93744	1400	3	-0.64714	0.97999	0.98008	0.999976	19613	0	-0.64714
HCAR2	4	0.026311	0.065355	0.93744	1401	2	-0.21111	0.169	0.2636	0.999976	4790	2	-0.21111
DNAH14	4	0.026323	0.065381	0.93744	1402	2	-0.32321	0.44502	0.48867	0.999976	9150	1	-0.32321
HSPA2	4	0.026362	0.065471	0.93744	1403	2	-0.25736	0.75076	0.75078	0.999976	14593	0	-0.25736
SLC5A7	4	0.026376	0.065502	0.93744	1404	3	-0.56503	0.79516	0.79521	0.999976	15538	0	-0.56503
ZNF536	4	0.026381	0.065511	0.93744	1405	3	-0.58294	0.82822	0.82832	0.999976	16235	0	-0.58294
LCMT2	4	0.02644	0.065624	0.93744	1406	3	-0.59001	0.65647	0.65685	0.999976	12624	1	-0.59001
WDR27	4	0.026463	0.065676	0.93744	1407	2	-0.32691	0.88254	0.88249	0.999976	17424	0	-0.32691
USF2	4	0.026472	0.06569	0.93744	1408	2	-0.97356	0.95989	0.95985	0.999976	19153	0	-0.97356
GRM4	4	0.026498	0.065752	0.93744	1409	3	-1.657	0.56481	0.57673	0.999976	10999	1	-1.657
CCDC30	4	0.026514	0.065774	0.93744	1410	1	-0.061089	0.58688	0.59492	0.999976	11352	1	-0.061089
ERMN	4	0.026537	0.065832	0.93744	1411	3	-1.3532	0.78053	0.78064	0.999976	15232	0	-1.3532
TSEN34	4	0.026547	0.065858	0.93744	1412	3	-0.69002	0.74154	0.74157	0.999976	14406	0	-0.69002
SEMA7A	4	0.026562	0.065894	0.93744	1413	3	-0.63865	0.87107	0.87107	0.999976	17149	0	-0.63865
PRIM1	4	0.026565	0.065901	0.93744	1414	1	-0.040758	0.066286	0.13376	0.999976	2487	1	-0.040758
CALD1	4	0.026615	0.066012	0.937696	1415	1	-0.032696	0.66389	0.66405	0.999976	12759	1	-0.032696
MPV17L2	4	0.026645	0.066076	0.937696	1416	3	-0.71055	0.97195	0.97194	0.999976	19428	0	-0.71055
ZNF354B	4	0.026659	0.066113	0.937696	1417	3	-0.80493	0.89337	0.89334	0.999976	17662	0	-0.80493
IL36RN	4	0.026666	0.06612	0.937696	1418	2	-0.71527	0.42353	0.47426	0.999976	8880	1	-0.71527
GNAO1	4	0.026743	0.066284	0.937696	1419	2	-0.28889	0.83418	0.83425	0.999976	16368	0	-0.28889
Non-TargetingControl_994	1	0.026749	0.066293	0.937696	1420	1	-0.86087	0.97325	0.97329	0.999976	19458	0	-0.86087
C2orf70	4	0.026753	0.066296	0.937696	1421	2	-1.3078	0.89821	0.89814	0.999976	17770	0	-1.3078
MAP3K15	4	0.026767	0.066331	0.937696	1422	2	-0.23285	0.93385	0.93374	0.999976	18572	0	-0.23285
SIAH2	4	0.026771	0.066339	0.937696	1423	2	-0.22797	0.79922	0.79924	0.999976	15629	0	-0.22797
TMEM86B	4	0.026828	0.066456	0.93866	1424	2	-0.54781	0.95755	0.95747	0.999976	19094	0	-0.54781
KRT14	4	0.026865	0.066539	0.93866	1425	2	-0.51141	0.78671	0.78674	0.999976	15356	0	-0.51141
MBD3L1	4	0.026868	0.066547	0.93866	1426	1	0.14583	0.13151	0.21649	0.999976	3955	2	0.14583
GLRX	4	0.026954	0.066725	0.939012	1427	3	-0.43801	0.87647	0.87645	0.999976	17269	0	-0.43801
ZPLD1	4	0.026964	0.066748	0.939012	1428	3	-0.50323	0.72157	0.72157	0.999976	13972	0	-0.50323
ELMOD3	4	0.026969	0.066757	0.939012	1429	3	-0.57716	0.85776	0.85791	0.999976	16868	0	-0.57716
AMIGO1	4	0.026969	0.066759	0.939012	1430	2	-0.43226	0.69105	0.69092	0.999976	13335	0	-0.43226
TTC39A	4	0.027013	0.066852	0.939284	1431	3	-0.68517	0.8415	0.84158	0.999976	16522	0	-0.68517
CNTNAP4	4	0.02702	0.066872	0.939284	1432	3	-0.96203	0.97515	0.97519	0.999976	19505	0	-0.96203
OPTC	4	0.027071	0.066985	0.939659	1433	1	-0.14095	0.72185	0.72183	0.999976	13979	0	-0.14095
MLC1	4	0.027073	0.066992	0.939659	1434	2	-0.83357	0.96338	0.96338	0.999976	19237	0	-0.83357
HRK	4	0.02711	0.067077	0.939853	1435	2	-0.3868	0.57267	0.58324	0.999976	11126	1	-0.3868
TRAF3	4	0.027121	0.067099	0.939853	1436	2	-0.52683	0.7948	0.79484	0.999976	15531	0	-0.52683
SIGIRR	4	0.027167	0.067194	0.940241	1437	2	-0.48161	0.96919	0.96919	0.999976	19359	0	-0.48161
EPHX4	4	0.027211	0.067295	0.940241	1438	3	-0.73556	0.53114	0.55041	0.999976	10453	1	-0.73556
MBD3L3	4	0.027222	0.067316	0.940241	1439	1	0.29422	0.035688	0.083632	0.999976	1662	2	0.29422
RNASEL	4	0.027226	0.067328	0.940241	1440	3	-0.96321	0.34895	0.42666	0.999976	7964	1	-0.96321
GIP	4	0.027273	0.067428	0.940241	1441	1	-0.013761	0.12729	0.2112	0.999976	3864	1	-0.013761
CDCA4	4	0.027296	0.067469	0.940241	1442	3	-0.49134	0.94754	0.9474	0.999976	18874	0	-0.49134
TRMT10A	4	0.027318	0.067511	0.940241	1443	2	-0.90159	0.073136	0.14252	0.999976	2623	1	-0.90159
GDPD3	4	0.027324	0.067525	0.940241	1444	1	-0.05933	0.54862	0.56384	0.999976	10710	1	-0.05933
GON4L	4	0.027346	0.067573	0.940241	1445	3	-1.9855	0.060138	0.12583	0.999976	2356	1	-1.9855
SPATA18	4	0.027356	0.067594	0.940241	1446	3	-0.85853	0.41883	0.47112	0.999976	8819	1	-0.85853
FGF17	4	0.027395	0.067679	0.940302	1447	3	-0.54979	0.5005	0.52765	0.999976	9956	1	-0.54979
GUCA2B	4	0.027404	0.067696	0.940302	1448	2	-0.38844	0.83889	0.83897	0.999976	16477	0	-0.38844
ANKIB1	4	0.027425	0.067742	0.940302	1449	1	-0.16383	0.88425	0.88417	0.999976	17462	0	-0.16383
CCDC43	4	0.027475	0.067859	0.940302	1450	1	0.14704	0.17255	0.26799	0.999976	4870	1	0.14704
PLD4	4	0.027489	0.067885	0.940302	1451	2	-0.7019	0.79382	0.79385	0.999976	15515	0	-0.7019
WDR5	4	0.027526	0.067957	0.940302	1452	1	0.72188	0.16992	0.26474	0.999976	4815	2	0.72188
MIER3	4	0.02757	0.068058	0.940302	1453	3	-0.41809	0.98807	0.98813	0.999976	19801	0	-0.41809
PAPD5	4	0.027595	0.068106	0.940302	1454	3	-1.0327	0.58059	0.58967	0.999976	11245	1	-1.0327
ZFPM2	4	0.027627	0.06818	0.940302	1455	1	0.12505	0.2006	0.30287	0.999976	5524	2	0.12505
CNDP1	4	0.027632	0.068192	0.940302	1456	3	-0.52144	0.85222	0.85237	0.999976	16747	0	-0.52144
TAS2R20	4	0.027675	0.068283	0.940302	1457	3	-0.52371	0.85587	0.85604	0.999976	16827	0	-0.52371
PNKD	4	0.027678	0.068286	0.940302	1458	1	-0.012349	0.43892	0.48446	0.999976	9062	1	-0.012349
PIWIL4	4	0.027705	0.068348	0.940302	1459	3	-1.2572	0.99148	0.99148	0.999976	19888	0	-1.2572
HDX	4	0.027728	0.068392	0.940302	1460	3	-0.91602	0.83095	0.83105	0.999976	16296	0	-0.91602
PLEKHG4	4	0.027775	0.068497	0.940302	1461	3	-0.49112	0.98386	0.98399	0.999976	19700	0	-0.49112
CMPK1	4	0.027826	0.068577	0.940302	1462	3	-1.8614	0.94038	0.94028	0.999976	18712	0	-1.8614
P3H3	4	0.027829	0.068583	0.940302	1463	2	0.08371	0.090721	0.16489	0.999976	3012	2	0.08371
LONP2	4	0.027871	0.068668	0.940302	1464	3	-0.631	0.21465	0.32031	0.999976	5883	1	-0.631
COQ10A	4	0.02788	0.068691	0.940302	1465	3	-0.66229	0.85243	0.85256	0.999976	16754	0	-0.66229
C7orf72	4	0.027899	0.068723	0.940302	1466	2	-0.76637	0.93612	0.93605	0.999976	18629	0	-0.76637
GAS2L3	4	0.027942	0.068813	0.940302	1467	3	-0.4506	0.86209	0.86217	0.999976	16977	0	-0.4506
MATN2	4	0.027962	0.068859	0.940302	1468	3	-0.51397	0.98982	0.98989	0.999976	19843	0	-0.51397
SSFA2	4	0.027981	0.068903	0.940302	1469	1	-0.038759	0.03484	0.081849	0.999976	1644	1	-0.038759
FAM208A	4	0.028017	0.06898	0.940302	1470	3	-0.92122	0.57781	0.58739	0.999976	11201	1	-0.92122
EXD3	4	0.028032	0.069015	0.940302	1471	1	0.45773	0.13076	0.21555	0.999976	3943	2	0.45773
UBD	4	0.028032	0.069015	0.940302	1472	3	-1.022	0.13408	0.21974	0.999976	4012	1	-1.022
HOXD4	4	0.028068	0.069091	0.940302	1473	3	-0.77885	0.23505	0.34556	0.999976	6370	1	-0.77885
LCE2B	4	0.028082	0.069126	0.940302	1474	1	0.0057411	0.74053	0.74056	0.999976	14379	0	0.0057411
FAM149A	4	0.028118	0.069204	0.940302	1475	3	-0.48923	0.78496	0.78504	0.999976	15324	0	-0.48923
TMCO3	4	0.028133	0.069226	0.940302	1476	2	-0.86359	0.9114	0.91128	0.999976	18056	0	-0.86359
EID2	4	0.028139	0.069232	0.940302	1477	2	-0.78166	0.89705	0.89697	0.999976	17747	0	-0.78166
RAB33B	4	0.028148	0.06925	0.940302	1478	3	-0.83665	0.74333	0.74337	0.999976	14451	0	-0.83665
HIF3A	4	0.028183	0.069324	0.940302	1479	2	-0.82642	0.90826	0.90814	0.999976	17992	0	-0.82642
IL15RA	4	0.028204	0.069362	0.940302	1480	3	-0.4333	0.25992	0.37471	0.999976	6942	1	-0.4333
ABI2	4	0.028225	0.069402	0.940302	1481	3	-1.1535	0.3969	0.45682	0.999976	8540	1	-1.1535
ERGIC3	4	0.028234	0.06942	0.940302	1482	1	0.040733	0.45508	0.49543	0.999976	9286	1	0.040733
CLPTM1L	4	0.028244	0.06944	0.940302	1483	2	-0.484	0.015176	0.039262	0.807482	978	1	-0.484
VAMP3	4	0.028284	0.069524	0.940302	1484	2	-0.49019	0.86233	0.86241	0.999976	16980	0	-0.49019
Non-TargetingControl_706	1	0.028312	0.06958	0.940302	1485	1	-0.67687	0.97169	0.97168	0.999976	19422	0	-0.67687
IFT52	4	0.028331	0.069623	0.940302	1486	2	-0.48189	0.70679	0.70677	0.999976	13680	0	-0.48189
THRA	4	0.028335	0.06963	0.940302	1487	1	0.31454	0.020774	0.051569	0.886549	1170	2	0.31454
ITGAX	4	0.028352	0.06967	0.940302	1488	3	-0.43205	0.95416	0.95406	0.999976	19015	0	-0.43205
IL22RA1	4	0.028386	0.069736	0.940302	1489	1	-0.35547	0.40922	0.4648	0.999976	8695	1	-0.35547
PITX2	4	0.028436	0.069844	0.940302	1490	2	-0.12795	0.13189	0.21698	0.999976	3965	1	-0.12795
Non-TargetingControl_511	1	0.028467	0.069902	0.940302	1491	1	-2.7274	0.97153	0.97153	0.999976	19413	0	-2.7274
TAS1R2	4	0.028474	0.069917	0.940302	1492	3	-0.46725	0.96545	0.96546	0.999976	19277	0	-0.46725
PRKCA	4	0.028495	0.069963	0.940302	1493	3	-1.059	0.97217	0.97216	0.999976	19434	0	-1.059
LRRC8C	4	0.028537	0.070055	0.940302	1494	2	-0.35831	0.78232	0.7824	0.999976	15272	0	-0.35831
SERTAD3	4	0.028566	0.070114	0.940302	1495	3	-0.79407	0.43199	0.47987	0.999976	8983	1	-0.79407
ZNF878	4	0.028588	0.070159	0.940302	1496	2	-0.12009	0.26058	0.37507	0.999976	6951	1	-0.12009
GLIPR1L1	4	0.028597	0.070184	0.940302	1497	3	-0.70525	0.73022	0.73019	0.999976	14163	0	-0.70525
CPT1B	4	0.028638	0.070279	0.940302	1498	1	0.099752	0.66619	0.66627	0.999976	12808	1	0.099752
TMEM231	4	0.028659	0.070323	0.940302	1499	2	-0.35739	0.63581	0.63768	0.999976	12224	1	-0.35739
FBXO36	4	0.028673	0.070357	0.940302	1500	3	-0.45804	0.91442	0.91425	0.999976	18122	0	-0.45804
DDT	4	0.028679	0.070361	0.940302	1501	3	-0.79238	0.99043	0.99045	0.999976	19868	0	-0.79238
ADAM19	4	0.028688	0.070387	0.940302	1502	3	-0.85564	0.97911	0.97918	0.999976	19592	0	-0.85564
STAM	4	0.028704	0.070419	0.940302	1503	3	-0.53708	0.99175	0.99173	0.999976	19895	0	-0.53708
GJB2	4	0.028707	0.070423	0.940302	1504	3	-0.84054	0.76948	0.7695	0.999976	15006	0	-0.84054
RAB37	4	0.028717	0.070436	0.940302	1505	2	-0.57233	0.49477	0.52344	0.999976	9868	1	-0.57233
EDNRA	4	0.02873	0.070464	0.940302	1506	3	-0.64761	0.87865	0.87862	0.999976	17321	0	-0.64761
SSX3	4	0.028739	0.070483	0.940302	1507	2	-0.14006	0.076592	0.147	0.999976	2699	2	-0.14006
MKKS	4	0.028745	0.070497	0.940302	1508	3	-0.60749	0.95724	0.95716	0.999976	19086	0	-0.60749
WSB2	4	0.028804	0.070618	0.941293	1509	2	-0.66968	0.70523	0.70521	0.999976	13647	0	-0.66968
P4HB	4	0.028891	0.070796	0.94228	1510	1	-0.037123	0.11802	0.19944	0.999976	3648	2	-0.037123
ADSS	4	0.028899	0.070813	0.94228	1511	3	-0.78579	0.93672	0.93667	0.999976	18642	0	-0.78579
APELA	4	0.02891	0.070833	0.94228	1512	3	-0.99321	0.93462	0.93458	0.999976	18586	0	-0.99321
FOXJ1	4	0.028989	0.071	0.943364	1513	3	-1.0074	0.39874	0.45805	0.999976	8561	1	-1.0074
MBIP	4	0.028992	0.071008	0.943364	1514	3	-0.61732	0.96216	0.96214	0.999976	19204	0	-0.61732
KIF1A	4	0.029023	0.071071	0.943577	1515	3	-0.892	0.87003	0.87003	0.999976	17126	0	-0.892
ZNF214	4	0.02907	0.071174	0.944111	1516	3	-0.63505	0.28112	0.38664	0.999976	7173	1	-0.63505
EEF2K	4	0.029116	0.07127	0.944111	1517	2	-0.47074	0.67601	0.67596	0.999976	13018	1	-0.47074
ZNF267	4	0.029145	0.071334	0.944111	1518	2	-1.0013	0.64366	0.64486	0.999976	12378	1	-1.0013
SLC17A4	4	0.029147	0.071337	0.944111	1519	3	-0.4373	0.98794	0.98799	0.999976	19799	0	-0.4373
NAMPT	4	0.029155	0.071357	0.944111	1520	2	-0.78166	0.91794	0.91774	0.999976	18227	0	-0.78166
LYRM2	4	0.029194	0.071441	0.944111	1521	2	-0.16518	0.20042	0.30266	0.999976	5519	1	-0.16518
FLRT3	4	0.02922	0.071498	0.944111	1522	3	-1.162	0.99299	0.99296	0.999976	19926	0	-1.162
TSPY4	4	0.029245	0.071545	0.944111	1523	2	-0.29309	0.5351	0.55342	0.999976	10507	1	-0.29309
SEC11C	4	0.029287	0.071639	0.944111	1524	3	-0.73191	0.19447	0.2954	0.999976	5389	1	-0.73191
AMMECR1	4	0.029295	0.071658	0.944111	1525	1	0.033912	0.74878	0.74886	0.999976	14550	0	0.033912
SOX8	4	0.029318	0.071705	0.944111	1526	3	-0.58746	0.70778	0.70774	0.999976	13702	0	-0.58746
SCPEP1	4	0.029346	0.071763	0.944111	1527	2	-0.24472	0.74783	0.7479	0.999976	14536	0	-0.24472
IKZF2	4	0.029396	0.071867	0.944111	1528	1	-0.057411	0.38795	0.45101	0.999976	8444	1	-0.057411
LHCGR	4	0.029399	0.071868	0.944111	1529	2	-0.44503	0.90226	0.90218	0.999976	17864	0	-0.44503
Non-TargetingControl_558	1	0.029409	0.071899	0.944111	1530	1	-0.61812	0.97059	0.97059	0.999976	19397	0	-0.61812
YWHAB	4	0.029418	0.071917	0.944111	1531	2	-0.62658	0.5203	0.54238	0.999976	10261	1	-0.62658
CSN2	4	0.029438	0.07195	0.944111	1532	2	-0.48059	0.050387	0.11327	0.999976	2157	1	-0.48059
PPP2R5A	4	0.029443	0.071956	0.944111	1533	3	-0.62825	0.37236	0.44117	0.999976	8236	1	-0.62825
FREM2	4	0.029497	0.072068	0.944967	1534	2	-0.96197	0.56572	0.57744	0.999976	11011	1	-0.96197
PPP2R3A	4	0.029565	0.072206	0.946157	1535	2	-0.41029	0.87766	0.87761	0.999976	17292	0	-0.41029
LACRT	4	0.029636	0.072352	0.946551	1536	3	-1.222	0.97998	0.98007	0.999976	19612	0	-1.222
SLFN14	4	0.029649	0.07238	0.946551	1537	1	0.42773	0.62849	0.63098	0.999976	12091	1	0.42773
TNRC6B	4	0.029662	0.072412	0.946551	1538	3	-0.58479	0.71697	0.71705	0.999976	13881	0	-0.58479
SREK1IP1	4	0.029693	0.072461	0.946551	1539	2	-0.42825	0.27554	0.38346	0.999976	7113	1	-0.42825
MAGEB5	4	0.029699	0.072471	0.946551	1540	1	0.34522	0.16423	0.25757	0.999976	4677	2	0.34522
C10orf105	4	0.029782	0.072654	0.947909	1541	2	-0.46591	0.93089	0.93077	0.999976	18497	0	-0.46591
ERCC2	4	0.0298	0.072695	0.947909	1542	1	-0.094627	0.44986	0.49192	0.999976	9205	1	-0.094627
CFHR2	4	0.029814	0.072723	0.947909	1543	3	-1.0832	0.97351	0.97354	0.999976	19466	0	-1.0832
OR1E1	4	0.029851	0.072791	0.947909	1544	2	-0.38928	0.60743	0.61243	0.999976	11712	1	-0.38928
RSAD2	4	0.02986	0.072811	0.947909	1545	2	-0.93444	0.95546	0.95535	0.999976	19043	0	-0.93444
DPEP2	4	0.029901	0.072907	0.948258	1546	2	-0.069085	0.86054	0.86065	0.999976	16931	0	-0.069085
SPATS1	4	0.029914	0.072932	0.948258	1547	3	-0.46077	0.92123	0.92105	0.999976	18305	0	-0.46077
ENPP3	4	0.029998	0.073108	0.949046	1548	3	-1.0227	0.60252	0.60816	0.999976	11626	1	-1.0227
C2CD2	4	0.030002	0.073114	0.949046	1549	1	0.063087	0.081015	0.15259	0.999976	2804	2	0.063087
FGF21	4	0.030053	0.073223	0.949046	1550	3	-0.68504	0.93619	0.93613	0.999976	18631	0	-0.68504
XYLT1	4	0.030077	0.073273	0.949046	1551	3	-0.74794	0.98288	0.98299	0.999976	19679	0	-0.74794
IL4	4	0.030093	0.073307	0.949046	1552	3	-0.45601	0.93145	0.93133	0.999976	18511	0	-0.45601
CD52	4	0.030135	0.073399	0.949046	1553	3	-0.65069	0.38537	0.44935	0.999976	8412	1	-0.65069
AOC1	4	0.030154	0.073436	0.949046	1554	2	-0.26523	0.64559	0.64669	0.999976	12419	1	-0.26523
CLIC2	4	0.030157	0.073441	0.949046	1555	3	-0.36633	0.23766	0.34881	0.999976	6444	1	-0.36633
NCDN	4	0.030167	0.073468	0.949046	1556	3	-0.74545	0.31801	0.40799	0.999976	7599	1	-0.74545
GLO1	4	0.030172	0.073479	0.949046	1557	3	-0.90236	0.15311	0.24357	0.999976	4438	1	-0.90236
TRMT12	4	0.030204	0.073546	0.949046	1558	1	0.20354	0.4641	0.50164	0.999976	9431	1	0.20354
GALR1	4	0.030241	0.073612	0.949046	1559	3	-1.0216	0.97167	0.97167	0.999976	19421	0	-1.0216
CLEC17A	4	0.030255	0.073649	0.949046	1560	2	-0.56884	0.91779	0.91761	0.999976	18221	0	-0.56884
ZNF71	4	0.030256	0.073653	0.949046	1561	2	-0.16425	0.74684	0.7469	0.999976	14517	0	-0.16425
PCGF3	4	0.030278	0.073706	0.949116	1562	3	-0.50124	0.9922	0.99218	0.999976	19905	0	-0.50124
ZNF503	4	0.030305	0.073764	0.949257	1563	2	-0.25187	0.96316	0.96315	0.999976	19230	0	-0.25187
RAD51C	4	0.030456	0.074074	0.95075	1564	2	-0.48732	0.48761	0.51827	0.999976	9756	1	-0.48732
LMX1A	4	0.030459	0.07408	0.95075	1565	3	-0.40527	0.36614	0.43722	0.999976	8165	1	-0.40527
TLR6	4	0.030491	0.074146	0.95075	1566	3	-0.53649	0.95754	0.95746	0.999976	19093	0	-0.53649
IL4I1	4	0.030507	0.074192	0.95075	1567	1	0.026273	0.062797	0.12924	0.999976	2415	1	0.026273
ZFYVE21	4	0.030574	0.074323	0.95075	1568	2	-0.29041	0.60249	0.60813	0.999976	11625	1	-0.29041
NCK2	4	0.030608	0.074403	0.95075	1569	1	0.16492	0.18883	0.28835	0.999976	5244	1	0.16492
TECPR2	4	0.030623	0.074433	0.95075	1570	2	-0.18382	0.18536	0.28404	0.999976	5158	2	-0.18382
HDHD3	4	0.03064	0.07447	0.95075	1571	3	-0.87148	0.39835	0.45779	0.999976	8559	1	-0.87148
PIBF1	4	0.030693	0.074584	0.95075	1572	3	-0.59139	0.95083	0.95072	0.999976	18941	0	-0.59139
Non-TargetingControl_365	1	0.030701	0.074603	0.95075	1573	1	-0.78009	0.9693	0.9693	0.999976	19362	0	-0.78009
CTDSPL	4	0.030709	0.074623	0.95075	1574	1	0.16297	0.12364	0.20655	0.999976	3782	2	0.16297
ZBTB25	4	0.030759	0.074734	0.95075	1575	2	-0.15944	0.097961	0.17408	0.999976	3179	1	-0.15944
FKBP1B	4	0.030803	0.07483	0.95075	1576	3	-0.44188	0.24556	0.35865	0.999976	6632	1	-0.44188
CEP57L1	4	0.03081	0.074844	0.95075	1577	3	-0.70312	0.97991	0.98	0.999976	19610	0	-0.70312
TRIM58	4	0.030811	0.074849	0.95075	1578	3	-0.71612	0.56168	0.5742	0.999976	10950	1	-0.71612
PDIA3	4	0.030893	0.075036	0.95075	1579	2	-0.79832	0.48908	0.51933	0.999976	9779	1	-0.79832
EVC2	4	0.030897	0.075044	0.95075	1580	3	-0.45219	0.88939	0.88941	0.999976	17570	0	-0.45219
AXL	4	0.030911	0.075075	0.95075	1581	2	-0.38525	0.8273	0.82742	0.999976	16214	0	-0.38525
ZCCHC24	4	0.030918	0.075088	0.95075	1582	3	-0.59183	0.76599	0.76595	0.999976	14921	0	-0.59183
NOXO1	4	0.030929	0.075112	0.95075	1583	3	-0.6356	0.47441	0.5089	0.999976	9572	1	-0.6356
PIP5K1C	4	0.030961	0.075177	0.95075	1584	1	0.09682	0.024133	0.058958	0.926474	1280	2	0.09682
SHISA4	4	0.030983	0.075214	0.95075	1585	2	-0.32924	0.82392	0.82412	0.999976	16136	0	-0.32924
CHIC1	4	0.031011	0.075283	0.95075	1586	1	0.24599	0.23844	0.34978	0.999976	6462	2	0.24599
ADARB1	4	0.031015	0.075293	0.95075	1587	3	-0.33691	0.74324	0.74327	0.999976	14448	0	-0.33691
ZNF334	4	0.031043	0.075363	0.95075	1588	2	-0.38692	0.77022	0.7702	0.999976	15020	0	-0.38692
GPSM3	4	0.031062	0.075402	0.95075	1589	1	-0.064214	0.61735	0.62106	0.999976	11895	1	-0.064214
CNTNAP5	4	0.031101	0.075496	0.95075	1590	3	-0.5869	0.88051	0.88047	0.999976	17366	0	-0.5869
STKLD1	4	0.031103	0.075502	0.95075	1591	2	-0.27062	0.40004	0.4589	0.999976	8579	1	-0.27062
C14orf159	4	0.031114	0.075522	0.95075	1592	3	-0.76549	0.45701	0.49673	0.999976	9315	1	-0.76549
MB21D2	4	0.031123	0.075539	0.95075	1593	3	-0.67886	0.57946	0.58873	0.999976	11230	1	-0.67886
KIAA0430	4	0.031134	0.075556	0.95075	1594	3	-0.7103	0.2538	0.36884	0.999976	6836	1	-0.7103
TLE2	4	0.031154	0.075609	0.95075	1595	2	-0.61554	0.98114	0.98124	0.999976	19636	0	-0.61554
KCP	4	0.031163	0.075628	0.95075	1596	1	0.32132	0.17447	0.27043	0.999976	4910	2	0.32132
SLC35A2	4	0.031224	0.075757	0.95075	1597	3	-0.90652	0.067414	0.13518	0.999976	2505	1	-0.90652
CPXCR1	4	0.031236	0.075785	0.95075	1598	3	-0.52196	0.63047	0.6328	0.999976	12130	1	-0.52196
PATE3	4	0.031244	0.075796	0.95075	1599	2	-0.24388	0.83156	0.83165	0.999976	16311	0	-0.24388
ANXA13	4	0.031274	0.07586	0.95075	1600	2	-0.39808	0.27452	0.38287	0.999976	7099	1	-0.39808
CDH22	4	0.031285	0.075874	0.95075	1601	3	-0.85348	0.99025	0.9903	0.999976	19860	0	-0.85348
FOXA1	4	0.031304	0.075911	0.95075	1602	2	-0.45192	0.76498	0.7649	0.999976	14899	0	-0.45192
CYFIP2	4	0.031315	0.075932	0.95075	1603	2	-1.433	0.98339	0.98349	0.999976	19687	0	-1.433
COX19	4	0.031364	0.076025	0.95075	1604	2	-0.22502	0.70274	0.70273	0.999976	13580	0	-0.22502
UBE2Z	4	0.031377	0.076049	0.95075	1605	3	-0.90589	0.94995	0.9498	0.999976	18923	0	-0.90589
C6orf163	4	0.031395	0.076094	0.95075	1606	2	-0.55115	0.9016	0.90151	0.999976	17850	0	-0.55115
C9orf117	4	0.031415	0.076146	0.95075	1607	1	-0.34453	0.48999	0.51996	0.999976	9793	1	-0.34453
ANHX	4	0.031465	0.076243	0.95075	1608	3	-0.60523	0.75003	0.75006	0.999976	14581	0	-0.60523
PEX1	4	0.031469	0.076247	0.95075	1609	3	-0.9516	0.41463	0.46836	0.999976	8756	1	-0.9516
SPR	4	0.031476	0.076262	0.95075	1610	2	-0.4158	0.89868	0.89861	0.999976	17781	0	-0.4158
SYT14	4	0.03148	0.076269	0.95075	1611	3	-0.43662	0.1506	0.24044	0.999976	4384	1	-0.43662
KPNA6	4	0.031516	0.076342	0.95075	1612	2	-0.16323	0.53443	0.55292	0.999976	10499	1	-0.16323
C9orf172	4	0.031539	0.076397	0.95075	1613	3	-0.62747	0.21461	0.32027	0.999976	5881	1	-0.62747
EVI5	4	0.031566	0.076448	0.95075	1614	2	-0.29428	0.57738	0.58706	0.999976	11192	1	-0.29428
GPR63	4	0.031577	0.076473	0.95075	1615	3	-0.55322	0.99125	0.99126	0.999976	19879	0	-0.55322
GREM1	4	0.031617	0.076548	0.95075	1616	1	0.0012268	0.47457	0.50903	0.999976	9576	1	0.0012268
PPP3CA	4	0.031658	0.076636	0.95075	1617	2	-0.40509	0.9059	0.90575	0.999976	17945	0	-0.40509
MFSD7	4	0.031667	0.076653	0.95075	1618	1	0.20891	0.22747	0.33616	0.999976	6183	2	0.20891
ZMAT1	4	0.031717	0.076754	0.95075	1619	1	0.32469	0.046917	0.10707	0.999976	2046	2	0.32469
PHOSPHO2-KLHL23	4	0.031741	0.0768	0.95075	1620	3	-0.60347	0.92773	0.92763	0.999976	18437	0	-0.60347
CECR6	4	0.031746	0.076813	0.95075	1621	3	-0.45056	0.1875	0.28671	0.999976	5212	1	-0.45056
MPP2	4	0.031749	0.076815	0.95075	1622	2	-0.38116	0.24455	0.35743	0.999976	6608	1	-0.38116
CASP5	4	0.031818	0.076968	0.95075	1623	1	-0.05064	0.48896	0.51923	0.999976	9777	1	-0.05064
ZMIZ1	4	0.03183	0.076991	0.95075	1624	2	-0.28418	0.50096	0.528	0.999976	9964	1	-0.28418
MPP5	4	0.03185	0.077036	0.95075	1625	3	-0.84167	0.64585	0.64696	0.999976	12425	1	-0.84167
C17orf112	4	0.031869	0.077082	0.95075	1626	1	-0.048016	0.77356	0.7736	0.999976	15089	0	-0.048016
KRT26	4	0.031916	0.077171	0.95075	1627	3	-0.85768	0.34471	0.42407	0.999976	7913	1	-0.85768
MUC5AC	4	0.031943	0.077229	0.95075	1628	3	-0.59484	0.83078	0.83089	0.999976	16289	0	-0.59484
GML	4	0.031951	0.077245	0.95075	1629	2	-0.27498	0.18612	0.28497	0.999976	5174	2	-0.27498
ZIC2	4	0.032064	0.077473	0.95075	1630	3	-0.70328	0.86732	0.86735	0.999976	17070	0	-0.70328
UNC79	4	0.03207	0.077488	0.95075	1631	2	-0.24893	0.51986	0.54203	0.999976	10248	1	-0.24893
SLC25A25	4	0.032121	0.077585	0.95075	1632	2	-0.30923	0.95452	0.95442	0.999976	19025	0	-0.30923
GOLGA6L1	4	0.032165	0.077679	0.95075	1633	2	-1.5748	0.60605	0.61123	0.999976	11689	1	-1.5748
ZNF470	4	0.032171	0.07769	0.95075	1634	1	-0.33282	0.84018	0.84022	0.999976	16498	0	-0.33282
MDM1	4	0.032201	0.077751	0.95075	1635	3	-1.3577	0.34692	0.42543	0.999976	7939	1	-1.3577
ZNF93	4	0.032222	0.077795	0.95075	1636	2	-0.37477	0.35037	0.42756	0.999976	7980	1	-0.37477
TNFAIP3	4	0.032256	0.077854	0.95075	1637	3	-0.4776	0.54081	0.55778	0.999976	10588	1	-0.4776
WTAP	4	0.032272	0.077888	0.95075	1638	1	-0.026918	0.57278	0.58332	0.999976	11128	1	-0.026918
TNS3	4	0.032287	0.077918	0.95075	1639	2	-0.37892	0.080918	0.15247	0.999976	2801	1	-0.37892
S100A7L2	4	0.032322	0.077997	0.95075	1640	2	-0.56454	0.37643	0.44376	0.999976	8292	1	-0.56454
AHSG	4	0.032339	0.07803	0.95075	1641	3	-1.2796	0.84485	0.84494	0.999976	16585	0	-1.2796
FAM81B	4	0.032372	0.078096	0.95075	1642	3	-1.4815	0.59674	0.60325	0.999976	11529	1	-1.4815
RAB11FIP5	4	0.032373	0.078098	0.95075	1643	1	-0.1018	0.92602	0.92588	0.999976	18400	0	-0.1018
INMT	4	0.03241	0.07817	0.95075	1644	2	-0.39402	0.94975	0.9496	0.999976	18915	0	-0.39402
RTP2	4	0.03242	0.078187	0.95075	1645	2	-1.003	0.19316	0.29376	0.999976	5356	2	-1.003
C14orf105	4	0.032423	0.078197	0.95075	1646	3	-0.53272	0.89017	0.89017	0.999976	17583	0	-0.53272
LAMB3	4	0.032474	0.078303	0.95075	1647	2	-0.23928	0.79506	0.79511	0.999976	15534	0	-0.23928
PVRL3	4	0.032481	0.078319	0.95075	1648	2	-0.27664	0.66558	0.66567	0.999976	12794	1	-0.27664
MRPL33	4	0.032553	0.078457	0.95075	1649	2	-0.11065	0.033833	0.079728	0.999976	1602	2	-0.11065
HOOK1	4	0.032574	0.078502	0.95075	1650	1	0.47142	0.22363	0.33144	0.999976	6089	2	0.47142
FANCC	4	0.032594	0.078538	0.95075	1651	2	-0.56445	0.5163	0.53937	0.999976	10197	1	-0.56445
IDE	4	0.032625	0.078616	0.95075	1652	3	-0.59816	0.28711	0.39006	0.999976	7241	1	-0.59816
FCGR3B	4	0.032627	0.07862	0.95075	1653	3	-0.49665	0.98597	0.98605	0.999976	19754	0	-0.49665
PODNL1	4	0.032655	0.078677	0.95075	1654	3	-0.76934	0.27204	0.38147	0.999976	7068	1	-0.76934
EFNA1	4	0.032725	0.078812	0.95075	1655	2	-0.50606	0.97855	0.97858	0.999976	19577	0	-0.50606
EHHADH	4	0.032727	0.078815	0.95075	1656	3	-0.64629	0.51492	0.53833	0.999976	10176	1	-0.64629
KLHDC1	4	0.032738	0.078837	0.95075	1657	2	-0.2471	0.232	0.34177	0.999976	6286	1	-0.2471
PIGF	4	0.032776	0.078918	0.95075	1658	1	0.042476	0.15472	0.2456	0.999976	4470	2	0.042476
TSC22D3	4	0.032777	0.07892	0.95075	1659	3	-0.56147	0.68768	0.68756	0.999976	13266	0	-0.56147
ELF1	4	0.032789	0.078943	0.95075	1660	2	-0.52876	0.74434	0.74436	0.999976	14470	0	-0.52876
HOXD11	4	0.032826	0.07902	0.95075	1661	1	-0.035675	0.44877	0.49121	0.999976	9196	1	-0.035675
CUZD1	4	0.032851	0.079067	0.95075	1662	2	-0.29383	0.47205	0.50722	0.999976	9544	1	-0.29383
MORN5	4	0.03286	0.079086	0.95075	1663	3	-0.83004	0.96158	0.96156	0.999976	19188	0	-0.83004
Non-TargetingControl_113	1	0.03287	0.079108	0.95075	1664	1	-0.64306	0.96713	0.96715	0.999976	19309	0	-0.64306
CST11	4	0.032877	0.079128	0.95075	1665	2	-1.0757	0.32029	0.40933	0.999976	7631	1	-1.0757
LRIG1	4	0.032927	0.079238	0.95075	1666	1	-0.098294	0.91867	0.91846	0.999976	18243	0	-0.098294
PSMD14	4	0.032938	0.079263	0.95075	1667	3	-1.4754	0.73091	0.73091	0.999976	14175	0	-1.4754
C20orf78	4	0.03296	0.079301	0.95075	1668	3	-0.68895	0.5209	0.54281	0.999976	10270	1	-0.68895
PRDM10	4	0.032977	0.079337	0.95075	1669	1	0.55667	0.027794	0.066937	0.962494	1397	2	0.55667
NAGK	4	0.032984	0.079346	0.95075	1670	2	-0.36676	0.68071	0.68061	0.999976	13111	0	-0.36676
SDCCAG8	4	0.033015	0.079403	0.95075	1671	2	-0.76735	0.25711	0.3729	0.999976	6908	1	-0.76735
KRT40	4	0.033087	0.079545	0.95075	1672	2	-0.5995	0.93653	0.93647	0.999976	18638	0	-0.5995
GABARAPL2	4	0.033095	0.079567	0.95075	1673	3	-0.57243	0.96241	0.9624	0.999976	19214	0	-0.57243
CLMN	4	0.033111	0.079603	0.95075	1674	3	-0.4149	0.98155	0.98163	0.999976	19645	0	-0.4149
LBR	4	0.033128	0.079645	0.95075	1675	1	-0.11781	0.51798	0.54067	0.999976	10221	1	-0.11781
Non-TargetingControl_847	1	0.033141	0.079664	0.95075	1676	1	-0.79074	0.96686	0.96689	0.999976	19303	0	-0.79074
UBR3	4	0.033179	0.079741	0.95075	1677	1	0.30649	0.24846	0.36226	0.999976	6697	2	0.30649
IL11RA	4	0.033212	0.079809	0.95075	1678	3	-0.53372	0.86663	0.86666	0.999976	17060	0	-0.53372
PUSL1	4	0.03328	0.079947	0.95075	1679	1	0.13773	0.4561	0.4961	0.999976	9301	1	0.13773
RGN	4	0.033291	0.079973	0.95075	1680	3	-0.43188	0.90014	0.90005	0.999976	17815	0	-0.43188
MAPK8IP2	4	0.033302	0.079998	0.95075	1681	3	-0.59325	0.93266	0.93252	0.999976	18546	0	-0.59325
APOL2	4	0.033313	0.080024	0.95075	1682	3	-1.2467	0.88531	0.88525	0.999976	17481	0	-1.2467
CSRP2	4	0.033336	0.080083	0.95075	1683	3	-0.70244	0.83835	0.83844	0.999976	16465	0	-0.70244
LIN7B	4	0.03338	0.080179	0.95075	1684	2	-0.37575	0.67785	0.67773	0.999976	13053	1	-0.37575
ZNF343	4	0.033431	0.080279	0.95075	1685	2	-0.56042	0.50353	0.52989	0.999976	10005	1	-0.56042
HSPE1-MOB4	4	0.033481	0.080385	0.95075	1686	1	0.79301	0.010368	0.028347	0.711939	800	2	0.79301
DNMT3L	4	0.033499	0.080418	0.95075	1687	3	-0.42804	0.5183	0.54089	0.999976	10226	1	-0.42804
NINL	4	0.033511	0.080439	0.95075	1688	2	-0.51212	0.75953	0.75949	0.999976	14780	0	-0.51212
PPP1R18	4	0.033522	0.080463	0.95075	1689	2	-0.64003	0.8305	0.8306	0.999976	16284	0	-0.64003
CASP4	4	0.033531	0.080487	0.95075	1690	2	-0.38696	0.66962	0.66962	0.999976	12887	1	-0.38696
KLHL20	4	0.033606	0.080632	0.95075	1691	3	-0.59608	0.74689	0.74695	0.999976	14519	0	-0.59608
C1orf189	4	0.033615	0.080655	0.95075	1692	2	-0.47708	0.74759	0.74765	0.999976	14531	0	-0.47708
FBP2	4	0.033629	0.080677	0.95075	1693	3	-0.71079	0.94682	0.94668	0.999976	18855	0	-0.71079
NFKBIA	4	0.033632	0.080682	0.95075	1694	1	-0.16971	0.78947	0.78949	0.999976	15416	0	-0.16971
KIAA1024	4	0.033646	0.080707	0.95075	1695	2	-0.76641	0.63228	0.63444	0.999976	12168	1	-0.76641
JPH2	4	0.033674	0.080766	0.95075	1696	3	-0.3459	0.98901	0.98906	0.999976	19821	0	-0.3459
RARB	4	0.033688	0.080793	0.95075	1697	3	-0.75607	0.91069	0.91056	0.999976	18040	0	-0.75607
ANKRD45	4	0.033698	0.080813	0.95075	1698	2	-0.38486	0.91779	0.9176	0.999976	18220	0	-0.38486
MEMO1	4	0.033709	0.080829	0.95075	1699	2	-0.70021	0.033984	0.080054	0.999976	1608	1	-0.70021
TRIM63	4	0.033719	0.080843	0.95075	1700	2	-0.37518	0.84394	0.84405	0.999976	16567	0	-0.37518
CRY1	4	0.033733	0.080865	0.95075	1701	1	0.58767	0.075875	0.14608	0.999976	2683	2	0.58767
CDC14A	4	0.033783	0.080976	0.95075	1702	1	0.17736	0.21875	0.32543	0.999976	5971	2	0.17736
KIAA1161	4	0.033833	0.081076	0.95075	1703	2	-0.25663	0.87597	0.87594	0.999976	17261	0	-0.25663
WBP2	4	0.033875	0.081153	0.95075	1704	2	-0.75347	0.82408	0.82426	0.999976	16140	0	-0.75347
SH2D7	4	0.033884	0.08117	0.95075	1705	2	-0.45025	0.42867	0.47764	0.999976	8941	1	-0.45025
NANP	4	0.033934	0.081273	0.95075	1706	2	-0.50414	0.5326	0.55151	0.999976	10475	1	-0.50414
UBE3B	4	0.033975	0.081358	0.95075	1707	3	-0.7878	0.9239	0.92377	0.999976	18358	0	-0.7878
Non-TargetingControl_949	1	0.033981	0.081375	0.95075	1708	1	-0.62265	0.96602	0.96603	0.999976	19286	0	-0.62265
TSPAN3	4	0.033984	0.081379	0.95075	1709	2	-0.33808	0.78784	0.78785	0.999976	15379	0	-0.33808
DEPDC4	4	0.033992	0.081393	0.95075	1710	3	-0.4237	0.97786	0.97785	0.999976	19562	0	-0.4237
MTMR11	4	0.034035	0.081468	0.95075	1711	2	-0.053177	0.43969	0.48499	0.999976	9068	1	-0.053177
GABRA1	4	0.034063	0.081534	0.95075	1712	2	-0.56314	0.79522	0.79527	0.999976	15540	0	-0.56314
CCNT1	4	0.034106	0.081628	0.95075	1713	3	-1.7753	0.23408	0.34441	0.999976	6342	1	-1.7753
TMEFF1	4	0.034112	0.081636	0.95075	1714	3	-2.0901	0.50053	0.52768	0.999976	9957	1	-2.0901
CPXM2	4	0.034123	0.081657	0.95075	1715	3	-0.44508	0.55847	0.57162	0.999976	10884	1	-0.44508
ZNF891	4	0.034136	0.081684	0.95075	1716	2	-0.52593	0.97524	0.97527	0.999976	19508	0	-0.52593
OR4N2	4	0.034157	0.081722	0.95075	1717	3	-0.33835	0.72362	0.72365	0.999976	14015	0	-0.33835
KRTAP10-5	4	0.034163	0.081731	0.95075	1718	3	-0.41466	0.95669	0.9566	0.999976	19069	0	-0.41466
CYP7B1	4	0.034169	0.081743	0.95075	1719	3	-0.44829	0.80421	0.80428	0.999976	15724	0	-0.44829
Non-TargetingControl_123	1	0.034174	0.081753	0.95075	1720	1	-0.91139	0.96583	0.96583	0.999976	19283	0	-0.91139
SOX5	4	0.034186	0.081775	0.95075	1721	1	-0.00093399	0.86901	0.86902	0.999976	17102	0	-0.00093399
PKN3	4	0.03423	0.081874	0.95075	1722	2	-0.29373	0.20374	0.30682	0.999976	5606	1	-0.29373
C4B	4	0.034231	0.081876	0.95075	1723	3	-0.84736	0.1772	0.27387	0.999976	4979	1	-0.84736
FAM157B	4	0.034236	0.081882	0.95075	1724	1	0.14225	0.2985	0.39662	0.999976	7361	1	0.14225
KLHL1	4	0.034286	0.081993	0.95075	1725	1	-0.69887	0.68227	0.68213	0.999976	13152	0	-0.69887
C15orf27	4	0.034337	0.082082	0.95075	1726	2	-0.71979	0.83502	0.83508	0.999976	16385	0	-0.71979
ITSN2	4	0.034369	0.082148	0.95075	1727	3	-0.83027	0.96379	0.96377	0.999976	19240	0	-0.83027
ENY2	4	0.034377	0.082164	0.95075	1728	2	-0.64324	0.58985	0.59737	0.999976	11397	1	-0.64324
SSPO	4	0.034426	0.08227	0.95075	1729	3	-0.35936	0.53959	0.55683	0.999976	10572	1	-0.35936
PLEKHB1	4	0.034432	0.082281	0.95075	1730	3	-1.1874	0.90013	0.90004	0.999976	17814	0	-1.1874
NLRC4	4	0.034437	0.082291	0.95075	1731	1	-0.024915	0.86361	0.86367	0.999976	17007	0	-0.024915
TBC1D7	4	0.034488	0.082406	0.95075	1732	2	-0.5702	0.91423	0.91405	0.999976	18115	0	-0.5702
SYT9	4	0.034492	0.082418	0.95075	1733	2	-0.11823	0.15284	0.24324	0.999976	4431	2	-0.11823
IFNA2	4	0.034501	0.082434	0.95075	1734	3	-0.37168	0.7616	0.76157	0.999976	14830	0	-0.37168
RPS4Y1	4	0.034513	0.082456	0.95075	1735	2	-0.46185	0.74977	0.74981	0.999976	14576	0	-0.46185
KIAA1804	4	0.034535	0.082498	0.95075	1736	3	-0.74821	0.83012	0.83021	0.999976	16271	0	-0.74821
HCK	4	0.034538	0.082504	0.95075	1737	1	-0.38725	0.85959	0.8597	0.999976	16905	0	-0.38725
NUF2	4	0.034545	0.082513	0.95075	1738	3	-2.5251	0.9512	0.95109	0.999976	18953	0	-2.5251
TMEM115	4	0.034566	0.082551	0.95075	1739	2	-0.37862	0.56162	0.57415	0.999976	10949	1	-0.37862
OR51V1	4	0.034576	0.082572	0.95075	1740	2	-0.73403	0.8786	0.87856	0.999976	17320	0	-0.73403
RRBP1	4	0.034581	0.082576	0.95075	1741	3	-0.39287	0.96983	0.96982	0.999976	19378	0	-0.39287
C14orf178	4	0.034588	0.082593	0.95075	1742	2	-0.3864	0.68421	0.68407	0.999976	13190	0	-0.3864
CUL1	4	0.034597	0.082614	0.95075	1743	2	-0.47445	0.72125	0.72126	0.999976	13969	0	-0.47445
HLA-DMA	4	0.034618	0.082653	0.95075	1744	2	-0.59935	0.52307	0.54437	0.999976	10320	1	-0.59935
MYO18B	4	0.034627	0.082669	0.95075	1745	3	-0.55997	0.81997	0.82014	0.999976	16057	0	-0.55997
HCN3	4	0.034629	0.082674	0.95075	1746	2	-0.55396	0.72904	0.72908	0.999976	14135	0	-0.55396
MAB21L1	4	0.034667	0.082758	0.95075	1747	3	-0.45813	0.98376	0.98388	0.999976	19698	0	-0.45813
BEND7	4	0.034673	0.082767	0.95075	1748	3	-0.83362	0.89166	0.89163	0.999976	17616	0	-0.83362
TRIM38	4	0.034689	0.082799	0.95075	1749	2	-0.119	0.42418	0.47467	0.999976	8890	1	-0.119
GOLGA6C	4	0.034713	0.082842	0.95075	1750	2	-0.28916	0.64168	0.64301	0.999976	12339	1	-0.28916
GLRA4	4	0.034731	0.082873	0.95075	1751	3	-1.4452	0.81444	0.8146	0.999976	15949	0	-1.4452
SMIM21	4	0.034739	0.082891	0.95075	1752	2	-0.38543	0.62061	0.62398	0.999976	11949	1	-0.38543
MRPL37	4	0.034789	0.082987	0.95075	1753	1	0.92528	0.012095	0.032377	0.747576	870	2	0.92528
RAB18	4	0.034806	0.083025	0.95075	1754	3	-0.47044	0.59173	0.59898	0.999976	11425	1	-0.47044
FAM83B	4	0.034818	0.083049	0.95075	1755	2	-0.54361	0.6619	0.66214	0.999976	12720	1	-0.54361
ANKDD1A	4	0.034829	0.083076	0.95075	1756	2	-0.29172	0.1637	0.25693	0.999976	4665	2	-0.29172
FPR1	4	0.034861	0.083142	0.95075	1757	3	-0.79558	0.9549	0.95479	0.999976	19035	0	-0.79558
ZNF619	4	0.034934	0.083295	0.95075	1758	2	-1.6398	0.40747	0.4637	0.999976	8673	1	-1.6398
UPF2	4	0.03494	0.083305	0.95075	1759	1	-0.26513	0.91436	0.91419	0.999976	18120	0	-0.26513
DAW1	4	0.034945	0.083317	0.95075	1760	3	-0.72366	0.98076	0.98087	0.999976	19632	0	-0.72366
INTS12	4	0.03495	0.083327	0.95075	1761	3	-0.63089	0.98482	0.98488	0.999976	19723	0	-0.63089
ADI1	4	0.034956	0.083341	0.95075	1762	2	-0.60191	0.92184	0.92168	0.999976	18317	0	-0.60191
ARAF	4	0.034985	0.08341	0.95075	1763	3	-0.81415	0.91373	0.91356	0.999976	18105	0	-0.81415
ALG10B	4	0.034991	0.083428	0.95075	1765	3	-0.86674	0.45649	0.49637	0.999976	9306	1	-0.86674
SMARCAD1	4	0.034991	0.083426	0.95075	1764	2	-0.17154	0.23251	0.34242	0.999976	6298	1	-0.17154
UIMC1	4	0.03502	0.083477	0.950773	1766	3	-0.54758	0.98044	0.98055	0.999976	19626	0	-0.54758
METTL22	4	0.035091	0.083623	0.951285	1767	1	0.11297	0.18316	0.28132	0.999976	5110	2	0.11297
DNAJB14	4	0.035113	0.083665	0.951285	1768	3	-1.7084	0.93197	0.93185	0.999976	18528	0	-1.7084
CDC20B	4	0.035141	0.08373	0.951285	1769	1	0.17977	0.7328	0.73282	0.999976	14216	0	0.17977
OR2B6	4	0.035146	0.083739	0.951285	1770	2	-0.57092	0.86369	0.86376	0.999976	17009	0	-0.57092
CHST9	4	0.035182	0.083814	0.951285	1771	3	-0.58929	0.88835	0.88834	0.999976	17551	0	-0.58929
B3GALT5	4	0.035192	0.083835	0.951285	1772	1	-0.15588	0.24388	0.35659	0.999976	6591	1	-0.15588
AFTPH	4	0.035199	0.083853	0.951285	1773	3	-0.70177	0.85633	0.85649	0.999976	16839	0	-0.70177
C3orf70	4	0.035242	0.083942	0.951294	1774	1	0.6279	0.022645	0.055677	0.906645	1234	2	0.6279
RMND5A	4	0.035287	0.08403	0.951294	1775	3	-0.63008	0.45058	0.49238	0.999976	9216	1	-0.63008
OPN4	4	0.035292	0.084041	0.951294	1776	1	0.269	0.19987	0.30196	0.999976	5508	2	0.269
ATP8B1	4	0.035304	0.084064	0.951294	1777	3	-0.54778	0.8948	0.89476	0.999976	17702	0	-0.54778
HSPA12A	4	0.035316	0.084091	0.951294	1778	3	-0.71547	0.6808	0.68068	0.999976	13115	0	-0.71547
MAS1L	4	0.035343	0.084141	0.951333	1779	1	-0.14999	0.44658	0.48974	0.999976	9168	1	-0.14999
TUBA3E	4	0.035393	0.084263	0.951922	1780	1	0.063263	0.59194	0.59916	0.999976	11429	1	0.063263
ZNF692	4	0.035443	0.084365	0.951922	1781	1	-0.23585	0.62213	0.6253	0.999976	11979	1	-0.23585
ARPC4-TTLL3	4	0.035485	0.084454	0.951922	1782	2	-0.39445	0.06265	0.12905	0.999976	2412	1	-0.39445
SLCO3A1	4	0.035493	0.084469	0.951922	1783	2	-0.60436	0.76185	0.76182	0.999976	14836	0	-0.60436
OR10A4	4	0.035496	0.084476	0.951922	1784	3	-0.79095	0.36743	0.43804	0.999976	8183	1	-0.79095
TAC1	4	0.035544	0.084568	0.951922	1785	2	-0.62031	0.68856	0.68844	0.999976	13282	0	-0.62031
C10orf111	4	0.035594	0.084664	0.951922	1786	1	-0.21927	0.66092	0.66118	0.999976	12699	1	-0.21927
SNAI1	4	0.035614	0.084708	0.951922	1787	3	-0.65279	0.82436	0.82454	0.999976	16146	0	-0.65279
SGMS1	4	0.035644	0.084769	0.951922	1788	3	-0.7097	0.98091	0.98101	0.999976	19634	0	-0.7097
SLC2A13	4	0.035661	0.084802	0.951922	1789	3	-0.97139	0.25595	0.37145	0.999976	6886	1	-0.97139
TET2	4	0.035694	0.084868	0.951922	1790	2	-0.16158	0.30999	0.40326	0.999976	7501	1	-0.16158
PHGDH	4	0.035698	0.084874	0.951922	1791	2	-0.35393	0.74081	0.74085	0.999976	14385	0	-0.35393
LOC100129083	4	0.035745	0.084956	0.951922	1792	1	0.2209	0.64	0.64151	0.999976	12309	1	0.2209
OR4K1	4	0.035749	0.084966	0.951922	1793	3	-1.288	0.98527	0.98533	0.999976	19733	0	-1.288
BZW1	4	0.035772	0.08501	0.951922	1794	3	-0.9109	0.61728	0.62099	0.999976	11892	1	-0.9109
SLC17A8	4	0.035795	0.085058	0.951922	1795	1	0.43686	0.40331	0.46099	0.999976	8617	1	0.43686
METTL11B	4	0.035805	0.085086	0.951922	1796	2	-0.758	0.76362	0.7636	0.999976	14871	0	-0.758
TTC17	4	0.035837	0.085154	0.951922	1797	2	-0.38263	0.93884	0.93874	0.999976	18692	0	-0.38263
TXNDC8	4	0.035858	0.085201	0.951922	1798	2	-0.47553	0.84858	0.84873	0.999976	16668	0	-0.47553
OPLAH	4	0.035895	0.085272	0.951922	1799	2	-0.19942	0.038957	0.090512	0.999976	1770	1	-0.19942
SNRPA	4	0.035923	0.085332	0.951922	1800	2	-0.7068	0.63316	0.63525	0.999976	12180	1	-0.7068
FCN2	4	0.035937	0.085355	0.951922	1801	3	-0.55103	0.98771	0.98777	0.999976	19792	0	-0.55103
CEACAM8	4	0.035944	0.085367	0.951922	1802	2	-0.40634	0.57038	0.58131	0.999976	11094	1	-0.40634
TPO	4	0.035946	0.085372	0.951922	1803	1	0.071424	0.68229	0.68215	0.999976	13153	0	0.071424
FCER1A	4	0.03596	0.085399	0.951922	1804	3	-0.52319	0.55502	0.56883	0.999976	10822	1	-0.52319
FMO1	4	0.035996	0.085471	0.951922	1805	2	-0.5067	0.12175	0.20418	0.999976	3742	2	-0.5067
C9orf41	4	0.036019	0.085519	0.951922	1807	3	-0.53389	0.80011	0.80013	0.999976	15647	0	-0.53389
KRTAP4-12	4	0.036019	0.085519	0.951922	1806	3	-1.309	0.79645	0.79647	0.999976	15568	0	-1.309
ACTN1	4	0.036046	0.085572	0.951987	1808	2	-0.53119	0.50384	0.5301	0.999976	10010	1	-0.53119
CACNA1G	4	0.036096	0.085669	0.952292	1809	2	-0.17977	0.17537	0.27154	0.999976	4934	1	-0.17977
PDCD10	4	0.036108	0.085694	0.952292	1810	3	-0.8731	0.93204	0.93192	0.999976	18529	0	-0.8731
LOC100130370	4	0.036155	0.08579	0.952577	1811	3	-0.53557	0.87513	0.87512	0.999976	17245	0	-0.53557
ELF5	4	0.036196	0.085875	0.952577	1812	3	-0.39586	0.56699	0.57847	0.999976	11034	1	-0.39586
CBX8	4	0.03622	0.085915	0.952577	1813	3	-0.66051	0.97606	0.97608	0.999976	19523	0	-0.66051
SLC28A3	4	0.036247	0.085967	0.952577	1814	1	-0.16817	0.83409	0.83415	0.999976	16367	0	-0.16817
HP1BP3	4	0.036265	0.086011	0.952577	1815	2	-0.61105	0.90036	0.90027	0.999976	17825	0	-0.61105
C1orf194	4	0.036303	0.086081	0.952577	1816	3	-0.52477	0.077568	0.14822	0.999976	2725	1	-0.52477
SLC17A5	4	0.036308	0.086097	0.952577	1817	2	-0.35093	0.26567	0.37791	0.999976	7004	1	-0.35093
SIGLEC15	4	0.036319	0.086119	0.952577	1818	2	-0.28547	0.51161	0.53587	0.999976	10124	1	-0.28547
ZNF280A	4	0.036333	0.086146	0.952577	1819	3	-0.53899	0.94799	0.94785	0.999976	18880	0	-0.53899
MRGPRX1	4	0.036398	0.086289	0.953061	1820	1	-0.028604	0.90902	0.90889	0.999976	18009	0	-0.028604
SPINK2	4	0.036426	0.086352	0.953061	1821	3	-0.82158	0.92921	0.92907	0.999976	18470	0	-0.82158
SP110	4	0.036428	0.086356	0.953061	1822	3	-0.52078	0.94564	0.94545	0.999976	18831	0	-0.52078
POC1B	4	0.036437	0.086379	0.953061	1823	2	-1.2723	0.043362	0.099686	0.999976	1932	1	-1.2723
LHX8	4	0.036475	0.086465	0.953483	1824	3	-0.64458	0.96688	0.9669	0.999976	19304	0	-0.64458
CD302	4	0.036498	0.086514	0.953498	1825	1	-0.0002187	0.86424	0.86431	0.999976	17017	0	-0.0002187
SLC6A7	4	0.036549	0.086616	0.953542	1826	2	-0.21227	0.94747	0.94731	0.999976	18871	0	-0.21227
GORASP1	4	0.036552	0.086621	0.953542	1827	3	-0.88601	0.32811	0.41402	0.999976	7714	1	-0.88601
MARK3	4	0.036609	0.086738	0.953542	1828	2	-0.72735	0.96894	0.96894	0.999976	19355	0	-0.72735
PFDN1	4	0.036618	0.086754	0.953542	1829	3	-0.46387	0.30654	0.40129	0.999976	7470	1	-0.46387
SGCA	4	0.036636	0.086781	0.953542	1830	3	-0.48664	0.98691	0.987	0.999976	19770	0	-0.48664
GRIN2D	4	0.036648	0.086802	0.953542	1831	3	-1.806	0.10985	0.18913	0.999976	3463	1	-1.806
MTFR1L	4	0.036696	0.0869	0.953668	1832	2	-0.42025	0.98158	0.98166	0.999976	19647	0	-0.42025
DOCK5	4	0.036699	0.086908	0.953668	1833	1	0.02111	0.63561	0.6375	0.999976	12218	1	0.02111
PCDHGA11	4	0.036749	0.087	0.953687	1834	3	-0.43544	0.9006	0.90051	0.999976	17831	0	-0.43544
FGF2	4	0.036782	0.087069	0.953687	1835	2	-0.54023	0.21495	0.32069	0.999976	5892	1	-0.54023
ZNF611	4	0.036785	0.087079	0.953687	1836	3	-0.43026	0.3639	0.43583	0.999976	8134	1	-0.43026
GRN	4	0.036815	0.08714	0.953687	1837	3	-0.34295	0.97034	0.97033	0.999976	19392	0	-0.34295
LOC643355	4	0.03685	0.087217	0.953687	1838	2	-0.22427	0.38091	0.44658	0.999976	8356	1	-0.22427
CLGN	4	0.036858	0.087231	0.953687	1839	3	-1.3467	0.90398	0.90385	0.999976	17905	0	-1.3467
LRCH1	4	0.036869	0.08725	0.953687	1840	2	-0.10641	0.7277	0.72773	0.999976	14104	0	-0.10641
TMEM175	4	0.03689	0.087289	0.953687	1841	2	-0.52103	0.74221	0.74225	0.999976	14426	0	-0.52103
LARP7	4	0.036944	0.087404	0.95422	1842	2	-0.70693	0.67997	0.67991	0.999976	13098	0	-0.70693
SPHKAP	4	0.037001	0.087528	0.95422	1843	2	-0.56435	0.76006	0.76003	0.999976	14792	0	-0.56435
ZNF730	4	0.037051	0.087626	0.95422	1844	2	-0.47719	0.96843	0.96842	0.999976	19343	0	-0.47719
VEPH1	4	0.037053	0.087632	0.95422	1845	3	-1.1292	0.93524	0.9352	0.999976	18604	0	-1.1292
STK40	4	0.037101	0.087735	0.95422	1846	2	0.40766	0.046188	0.10556	0.999976	2022	2	0.40766
Non-TargetingControl_919	1	0.037106	0.087746	0.95422	1847	1	-0.58061	0.96289	0.96289	0.999976	19222	0	-0.58061
TRIM67	4	0.037118	0.087774	0.95422	1848	2	-0.6647	0.87017	0.87016	0.999976	17131	0	-0.6647
TWIST1	4	0.037139	0.087822	0.95422	1849	2	-0.63862	0.78342	0.78351	0.999976	15291	0	-0.63862
TBC1D2	4	0.037144	0.087828	0.95422	1850	3	-0.89025	0.22024	0.32721	0.999976	6005	1	-0.89025
ALPI	4	0.037151	0.08784	0.95422	1851	1	-0.063087	0.6515	0.65218	0.999976	12536	1	-0.063087
GALNT3	4	0.037186	0.087918	0.95422	1852	3	-0.62751	0.89985	0.89976	0.999976	17806	0	-0.62751
LRRC1	4	0.037198	0.08795	0.95422	1853	3	-0.56338	0.58107	0.59005	0.999976	11254	1	-0.56338
P2RX3	4	0.037201	0.087955	0.95422	1854	2	-0.16726	0.65078	0.65152	0.999976	12516	1	-0.16726
SCHIP1	4	0.037226	0.088021	0.954426	1855	2	-0.41459	0.83956	0.83962	0.999976	16488	0	-0.41459
SOBP	4	0.037291	0.088146	0.955078	1856	3	-1.6476	0.13459	0.22039	0.999976	4021	1	-1.6476
TNFSF12-TNFSF13	4	0.037302	0.088176	0.955078	1857	1	0.084949	0.22899	0.33804	0.999976	6219	2	0.084949
POLR3G	4	0.0374	0.088377	0.955332	1858	2	-1.126	0.89463	0.8946	0.999976	17695	0	-1.126
GMNC	4	0.037411	0.088398	0.955332	1859	2	-0.40283	0.2925	0.39319	0.999976	7299	1	-0.40283
SAXO1	4	0.037422	0.08842	0.955332	1860	2	-0.20894	0.74601	0.74606	0.999976	14502	0	-0.20894
ZDHHC6	4	0.037439	0.088462	0.955332	1861	3	-0.70219	0.74027	0.7403	0.999976	14375	0	-0.70219
ATP10A	4	0.037465	0.088522	0.955332	1862	2	-0.57399	0.78487	0.78495	0.999976	15322	0	-0.57399
TPM2	4	0.0375	0.088591	0.955332	1863	3	-0.80628	0.88584	0.88581	0.999976	17497	0	-0.80628
C1QC	4	0.037552	0.088697	0.955332	1864	2	-0.45748	0.91249	0.91238	0.999976	18078	0	-0.45748
WDR45	4	0.037566	0.088726	0.955332	1865	3	-0.41378	0.95169	0.95159	0.999976	18961	0	-0.41378
CDCA3	4	0.037584	0.088759	0.955332	1866	3	-0.90488	0.79629	0.7963	0.999976	15565	0	-0.90488
PEX5	4	0.037618	0.088826	0.955332	1867	2	-0.30365	0.35186	0.42845	0.999976	7999	1	-0.30365
Non-TargetingControl_765	1	0.037635	0.088864	0.955332	1868	1	-0.66257	0.96236	0.96235	0.999976	19213	0	-0.66257
TEX261	4	0.037661	0.08892	0.955332	1869	2	-0.64143	0.26342	0.37668	0.999976	6979	1	-0.64143
ARMS2	4	0.037669	0.088936	0.955332	1870	3	-0.42154	0.97522	0.97526	0.999976	19507	0	-0.42154
RGS21	4	0.037693	0.088987	0.955332	1871	3	-0.48316	0.92271	0.92255	0.999976	18337	0	-0.48316
DIRAS2	4	0.037724	0.089056	0.955332	1872	3	-2.2814	0.96219	0.96216	0.999976	19205	0	-2.2814
RTEL1	4	0.037738	0.089087	0.955332	1873	2	-0.51709	0.9604	0.96038	0.999976	19162	0	-0.51709
APBA3	4	0.037754	0.089116	0.955332	1874	1	0.06116	0.34346	0.42335	0.999976	7902	1	0.06116
DYNC2H1	4	0.037754	0.089116	0.955332	1875	3	-0.50677	0.9904	0.99043	0.999976	19866	0	-0.50677
HLA-DPB1	4	0.037781	0.089173	0.955332	1876	3	-0.56841	0.6815	0.68138	0.999976	13132	0	-0.56841
GRAMD3	4	0.037784	0.089178	0.955332	1877	3	-0.89447	0.87069	0.8707	0.999976	17141	0	-0.89447
ZNF660	4	0.037797	0.089197	0.955332	1878	3	-0.39472	0.76358	0.76356	0.999976	14870	0	-0.39472
OR5M10	4	0.037825	0.089251	0.955398	1879	2	-0.77075	0.84003	0.84008	0.999976	16493	0	-0.77075
TMPRSS2	4	0.037857	0.089318	0.955606	1880	3	-0.41241	0.77266	0.77269	0.999976	15068	0	-0.41241
UGP2	4	0.037913	0.089433	0.955979	1881	2	-1.2387	0.78007	0.7802	0.999976	15219	0	-1.2387
CARD8	4	0.037954	0.08951	0.955979	1882	1	-0.024529	0.29925	0.39707	0.999976	7372	1	-0.024529
LOC100132146	4	0.038022	0.089664	0.955979	1883	2	-0.34569	0.51119	0.53556	0.999976	10120	1	-0.34569
SCIMP	4	0.038033	0.08969	0.955979	1884	2	-0.31248	0.50375	0.53003	0.999976	10008	1	-0.31248
TSPAN17	4	0.038034	0.08969	0.955979	1885	3	-0.70118	0.9623	0.96228	0.999976	19210	0	-0.70118
S1PR1	4	0.038055	0.089735	0.955979	1886	1	0.26684	0.53043	0.54985	0.999976	10439	1	0.26684
C1S	4	0.038125	0.089869	0.955979	1887	3	-0.74112	0.6836	0.6835	0.999976	13179	0	-0.74112
MAPK7	4	0.038137	0.089895	0.955979	1888	3	-0.94106	0.51236	0.53644	0.999976	10134	1	-0.94106
CDS2	4	0.038143	0.089906	0.955979	1889	2	-0.96233	0.94412	0.94396	0.999976	18802	0	-0.96233
DUSP18	4	0.038168	0.089946	0.955979	1890	3	-0.46479	0.98868	0.98872	0.999976	19812	0	-0.46479
SLC27A6	4	0.038198	0.090005	0.955979	1891	2	-0.3775	0.28193	0.38711	0.999976	7187	1	-0.3775
GOLGA5	4	0.038199	0.090008	0.955979	1892	3	-0.48009	0.19521	0.29633	0.999976	5407	1	-0.48009
CLSTN1	4	0.038205	0.090018	0.955979	1893	2	-0.19829	0.68159	0.68147	0.999976	13135	0	-0.19829
MSI1	4	0.038255	0.090115	0.955979	1894	1	-0.11757	0.90835	0.90822	0.999976	17997	0	-0.11757
STC2	4	0.038266	0.090139	0.955979	1895	3	-1.206	0.89422	0.89417	0.999976	17683	0	-1.206
RECK	4	0.038278	0.090163	0.955979	1896	3	-0.48918	0.80913	0.80925	0.999976	15828	0	-0.48918
TMEM25	4	0.038308	0.090214	0.955979	1897	2	-1.6008	0.33931	0.42074	0.999976	7842	1	-1.6008
DYRK4	4	0.038352	0.090299	0.955979	1898	3	-0.4736	0.66514	0.66526	0.999976	12783	1	-0.4736
AGO4	4	0.038373	0.090342	0.955979	1899	2	-0.35862	0.91104	0.91092	0.999976	18050	0	-0.35862
CEP89	4	0.038376	0.090349	0.955979	1900	3	-1.3667	0.9872	0.98727	0.999976	19775	0	-1.3667
PLEKHG1	4	0.038431	0.090446	0.955979	1901	3	-0.55975	0.98304	0.98315	0.999976	19684	0	-0.55975
ACTN2	4	0.03845	0.090483	0.955979	1902	3	-0.66838	0.98985	0.98992	0.999976	19844	0	-0.66838
SIRT6	4	0.038456	0.090501	0.955979	1903	1	0.01154	0.67012	0.67013	0.999976	12901	1	0.01154
PCDHA3	4	0.038506	0.090605	0.955979	1905	1	0.1413	0.5104	0.53498	0.999976	10107	1	0.1413
IL7	4	0.038506	0.090604	0.955979	1904	2	-0.29375	0.69225	0.69212	0.999976	13359	0	-0.29375
PPM1A	4	0.038511	0.090613	0.955979	1906	3	-2.2959	0.92147	0.92128	0.999976	18308	0	-2.2959
ZNF641	4	0.038556	0.09071	0.955979	1907	2	-0.9724	0.84535	0.84543	0.999976	16593	0	-0.9724
SEC14L3	4	0.038583	0.090766	0.955979	1908	2	-0.48745	0.95422	0.95412	0.999976	19019	0	-0.48745
TTC3	4	0.038603	0.090808	0.955979	1909	3	-0.96365	0.60381	0.60926	0.999976	11653	1	-0.96365
CRYAB	4	0.038606	0.090814	0.955979	1910	1	0.20074	0.1723	0.26765	0.999976	4865	2	0.20074
DYX1C1	4	0.038616	0.090831	0.955979	1911	2	-0.46965	0.74356	0.74359	0.999976	14459	0	-0.46965
MPZL3	4	0.038657	0.090916	0.955979	1912	2	-0.63088	0.94236	0.94222	0.999976	18769	0	-0.63088
ASPA	4	0.038659	0.090921	0.955979	1913	3	-0.47488	0.79308	0.79311	0.999976	15502	0	-0.47488
UTS2B	4	0.038707	0.091028	0.956312	1914	2	-0.36016	0.5993	0.60539	0.999976	11572	1	-0.36016
ZNF777	4	0.038757	0.091139	0.956312	1915	1	0.20319	0.29929	0.39709	0.999976	7373	1	0.20319
ENO2	4	0.038763	0.091154	0.956312	1916	3	-0.53897	0.38873	0.45152	0.999976	8451	1	-0.53897
MACROD2	4	0.038776	0.091182	0.956312	1917	3	-0.38612	0.99099	0.991	0.999976	19875	0	-0.38612
TSPYL4	4	0.038815	0.091262	0.956312	1918	2	-0.32399	0.94658	0.94643	0.999976	18850	0	-0.32399
NANOS2	4	0.038848	0.091328	0.956312	1919	2	-0.33372	0.15411	0.24483	0.999976	4459	1	-0.33372
PIH1D3	4	0.038857	0.091347	0.956312	1920	2	-0.30024	0.96633	0.96635	0.999976	19290	0	-0.30024
TGDS	4	0.038868	0.091361	0.956312	1921	3	-0.51732	0.97479	0.97483	0.999976	19494	0	-0.51732
OLFML3	4	0.038907	0.091439	0.956312	1922	1	-0.0016936	0.5057	0.53147	0.999976	10043	1	-0.0016936
CEBPG	4	0.038918	0.09146	0.956312	1923	3	-0.69196	0.85398	0.85407	0.999976	16786	0	-0.69196
CCDC60	4	0.038947	0.091528	0.956312	1924	3	-0.69378	0.23939	0.35097	0.999976	6481	1	-0.69378
HBG2	4	0.038957	0.091548	0.956312	1925	1	-0.040606	0.6399	0.64143	0.999976	12306	1	-0.040606
PMP2	4	0.038969	0.091571	0.956312	1926	2	-0.27358	0.39229	0.45383	0.999976	8493	1	-0.27358
FMO5	4	0.039036	0.091718	0.956809	1927	2	-0.54122	0.73675	0.73678	0.999976	14289	0	-0.54122
Non-TargetingControl_458	1	0.039043	0.091734	0.956809	1928	1	-0.50798	0.96096	0.96095	0.999976	19175	0	-0.50798
NR5A2	4	0.039058	0.091767	0.956809	1929	1	0.17276	0.60166	0.60743	0.999976	11609	1	0.17276
TRNT1	4	0.039158	0.09197	0.956809	1930	1	0.39688	0.14831	0.23765	0.999976	4337	2	0.39688
MATN4	4	0.039158	0.09197	0.956809	1931	2	-0.42359	0.50243	0.52907	0.999976	9989	1	-0.42359
CHP2	4	0.039196	0.092043	0.956809	1932	3	-0.52116	0.70444	0.7044	0.999976	13625	0	-0.52116
ARL9	4	0.039208	0.092066	0.956809	1933	1	0.43541	0.032114	0.076155	0.994041	1538	2	0.43541
ENTPD1	4	0.039228	0.092105	0.956809	1934	3	-0.53391	0.99261	0.99257	0.999976	19915	0	-0.53391
CRAT	4	0.039258	0.092166	0.956809	1935	1	-0.28352	0.7107	0.7107	0.999976	13756	0	-0.28352
TMEM56	4	0.039283	0.092214	0.956809	1936	3	-0.52973	0.88485	0.88477	0.999976	17475	0	-0.52973
KRTAP4-5	4	0.039291	0.092232	0.956809	1937	2	-0.15485	0.30245	0.39893	0.999976	7410	1	-0.15485
C9orf9	4	0.039308	0.092277	0.956809	1939	3	-1.2464	0.88825	0.88823	0.999976	17548	0	-1.2464
CEP83	4	0.039308	0.092277	0.956809	1938	2	-0.31057	0.96406	0.96405	0.999976	19246	0	-0.31057
USP54	4	0.039358	0.092395	0.956809	1940	2	-0.23637	0.20634	0.31003	0.999976	5681	2	-0.23637
ZMYM2	4	0.039364	0.092405	0.956809	1941	3	-0.44653	0.82288	0.82303	0.999976	16121	0	-0.44653
IL34	4	0.039402	0.092482	0.956809	1942	2	-0.64594	0.75357	0.75358	0.999976	14658	0	-0.64594
TRIP11	4	0.039458	0.092591	0.956809	1943	3	-0.3544	0.75344	0.75346	0.999976	14654	0	-0.3544
GABRA5	4	0.039489	0.092652	0.956809	1944	3	-0.41781	0.8204	0.82057	0.999976	16064	0	-0.41781
TET3	4	0.039491	0.092657	0.956809	1945	2	-0.42728	0.95973	0.95968	0.999976	19150	0	-0.42728
PARP16	4	0.039509	0.092684	0.956809	1946	2	-0.23831	0.59391	0.60084	0.999976	11476	1	-0.23831
MAL2	4	0.039533	0.092729	0.956809	1947	3	-0.91444	0.8836	0.88355	0.999976	17449	0	-0.91444
SEC23A	4	0.03957	0.092803	0.956809	1948	3	-1.2246	0.92226	0.9221	0.999976	18327	0	-1.2246
C1orf94	4	0.039595	0.092841	0.956809	1949	3	-0.35457	0.98414	0.98427	0.999976	19710	0	-0.35457
RRAS2	4	0.039609	0.092871	0.956809	1950	1	0.20226	0.11453	0.19508	0.999976	3577	1	0.20226
WASF3	4	0.039659	0.092969	0.956809	1951	2	-0.063115	0.79699	0.79702	0.999976	15586	0	-0.063115
P2RY12	4	0.039681	0.093009	0.956809	1952	2	-0.41423	0.81641	0.81657	0.999976	15994	0	-0.41423
CRYGS	4	0.039689	0.093026	0.956809	1953	3	-1.0544	0.38156	0.44697	0.999976	8366	1	-1.0544
CSF1	4	0.039695	0.09304	0.956809	1954	3	-0.98135	0.34838	0.42632	0.999976	7955	1	-0.98135
PLA2G2E	4	0.039701	0.093055	0.956809	1955	3	-0.3246	0.73827	0.73829	0.999976	14321	0	-0.3246
MTMR3	4	0.039709	0.093074	0.956809	1956	1	0.10746	0.31529	0.40634	0.999976	7558	1	0.10746
OR11H6	4	0.039758	0.093162	0.956809	1957	3	-0.47345	0.89808	0.89802	0.999976	17766	0	-0.47345
AUNIP	4	0.039759	0.093167	0.956809	1958	1	0.25748	0.015533	0.04006	0.817208	986	1	0.25748
TSGA13	4	0.03977	0.093192	0.956809	1959	2	-0.38747	0.71417	0.71429	0.999976	13826	0	-0.38747
ZNF618	4	0.039859	0.093371	0.956809	1960	2	-0.76329	0.70729	0.70725	0.999976	13691	0	-0.76329
WDR13	4	0.03991	0.09348	0.956809	1961	2	-0.10668	0.22204	0.32949	0.999976	6050	1	-0.10668
SHISA9	4	0.03996	0.093576	0.956809	1962	2	-0.52806	0.81258	0.81272	0.999976	15903	0	-0.52806
SLC16A10	4	0.04001	0.093673	0.956809	1963	1	0.24246	0.24833	0.36212	0.999976	6694	2	0.24246
ADRM1	4	0.04006	0.093796	0.956809	1964	1	-0.24379	0.96868	0.96866	0.999976	19349	0	-0.24379
GOLGB1	4	0.040065	0.093804	0.956809	1965	3	-0.80071	0.87536	0.87535	0.999976	17250	0	-0.80071
KIAA1407	4	0.040078	0.093826	0.956809	1966	3	-0.5112	0.5098	0.53453	0.999976	10101	1	-0.5112
SF1	4	0.04011	0.093889	0.956809	1967	2	-1.0668	0.44436	0.48821	0.999976	9137	1	-1.0668
COL22A1	4	0.040134	0.093943	0.956809	1968	3	-0.45314	0.74567	0.74571	0.999976	14495	0	-0.45314
MAN1B1	4	0.04021	0.094099	0.956809	1969	2	-0.31929	0.62954	0.63197	0.999976	12111	1	-0.31929
CATSPER2	4	0.040218	0.094119	0.956809	1970	2	-0.74286	0.27959	0.38574	0.999976	7152	1	-0.74286
Non-TargetingControl_844	1	0.040244	0.094158	0.956809	1971	1	-0.67187	0.95976	0.9597	0.999976	19151	0	-0.67187
RERG	4	0.040261	0.09419	0.956809	1972	3	-0.43127	0.99241	0.99238	0.999976	19911	0	-0.43127
LPPR5	4	0.04031	0.094291	0.956809	1973	1	0.073618	0.65795	0.65829	0.999976	12649	1	0.073618
OR51I1	4	0.04036	0.094397	0.956809	1974	1	-0.0041683	0.49164	0.52115	0.999976	9814	1	-0.0041683
RNF150	4	0.040409	0.094496	0.956809	1975	2	-0.42131	0.78799	0.78799	0.999976	15385	0	-0.42131
FNIP2	4	0.04041	0.094498	0.956809	1976	1	0.11846	0.17555	0.27177	0.999976	4939	2	0.11846
XIAP	4	0.040457	0.094594	0.956809	1977	3	-0.71291	0.95625	0.95615	0.999976	19057	0	-0.71291
ALDH9A1	4	0.040461	0.0946	0.956809	1978	1	0.53532	0.026596	0.06431	0.95029	1357	3	0.53532
S1PR4	4	0.040494	0.094669	0.956809	1979	3	-0.71497	0.023575	0.05774	0.914857	1269	1	-0.71497
SUPT5H	4	0.040499	0.094677	0.956809	1980	2	-0.92171	0.13245	0.21769	0.999976	3980	2	-0.92171
MTA1	4	0.040533	0.09474	0.956809	1981	3	-0.53087	0.89394	0.89391	0.999976	17678	0	-0.53087
MROH9	4	0.040561	0.094791	0.956809	1982	2	0.13574	0.057321	0.12214	0.999976	2286	2	0.13574
DENND6A	4	0.040567	0.094803	0.956809	1983	2	-0.25816	0.22191	0.32933	0.999976	6046	1	-0.25816
UNC50	4	0.040583	0.09483	0.956809	1984	3	-0.70538	0.87183	0.87181	0.999976	17163	0	-0.70538
ABL2	4	0.040596	0.094852	0.956809	1985	3	-0.87523	0.98614	0.98621	0.999976	19756	0	-0.87523
ARMCX5-GPRASP2	4	0.040602	0.094865	0.956809	1986	3	-0.45282	0.968	0.968	0.999976	19333	0	-0.45282
CCDC83	4	0.040623	0.094915	0.956809	1987	3	-0.433	0.90327	0.90318	0.999976	17891	0	-0.433
CCDC34	4	0.04064	0.094947	0.956809	1988	3	-0.82716	0.98921	0.98926	0.999976	19827	0	-0.82716
ADAMTS15	4	0.040661	0.094995	0.956809	1989	1	-0.10633	0.1942	0.29506	0.999976	5380	1	-0.10633
IL2	4	0.040666	0.095005	0.956809	1990	3	-0.81513	0.77549	0.77555	0.999976	15129	0	-0.81513
SLC25A24	4	0.040685	0.095044	0.956809	1991	3	-0.34633	0.97278	0.97281	0.999976	19450	0	-0.34633
ARL8B	4	0.040691	0.095063	0.956809	1992	3	-0.52601	0.41618	0.46938	0.999976	8781	1	-0.52601
TTC8	4	0.040702	0.095088	0.956809	1993	2	-0.93461	0.6073	0.61232	0.999976	11710	1	-0.93461
NPVF	4	0.040804	0.095297	0.956809	1994	2	-0.53383	0.45236	0.49356	0.999976	9241	1	-0.53383
ANKRD20A3	4	0.040811	0.095315	0.956809	1995	1	0.14134	0.17894	0.27603	0.999976	5014	2	0.14134
PRKD3	4	0.040861	0.095434	0.956809	1996	1	0.29178	0.13099	0.21584	0.999976	3946	2	0.29178
Non-TargetingControl_890	1	0.040889	0.095489	0.956809	1997	1	-0.57561	0.95911	0.95903	0.999976	19135	0	-0.57561
ZC3H12A	4	0.040961	0.095639	0.956809	1998	1	-0.26245	0.55016	0.56502	0.999976	10735	1	-0.26245
[truncated: 18,116 more rows]
